# Supplementary material for: Factors associated with attrition in a longitudinal study of health risk behaviours and conditions among adolescents in Ibadan, Nigeria
Source: PLoS One. 2025 Apr 4;20(4):e0320150. doi: 10.1371/journal.pone.0320150 (PMC11970656; doi:10.1371/journal.pone.0320150)
Supplement: S2 File — (XLSX) [file pone.0320150.s002.xlsx]

## Sheet: S2. Dataset_Attrition_PLoSOne_2
Participant_ID	Year1only	schl_type	sex_Y1	age_1_Y1	age_group	living_arrangements_Y1	Living_arrangsingle0	family_type_Y1	economic_activities_Y1	economic_activities_2_Y1	economic_activities_3_Y1	soc_father_1_Y1	soc_mother_1_Y1	feasibilty_1_Y1	Address_provided	feasibility_1b_Y1	NO_home_visit	feasibility_2_Y1	feasibility_2b_Y1	feasibility_3___1_Y1	feasibility_3___2_Y1	feasibility_3___3_Y1	feasibility_4_Y1	phonenumber	feasibility_4b_Y1	Reason_4_declining_phonecall	year1and2atatus	T1andT2	VAR00015	Year2schoolname	sex_Y2	age_1_Y2	living_arrangements_Y2	family_type_Y2	economic_activities_Y2	economic_activities_2_Y2	economic_activities_3_Y2	soc_father_1_Y2	soc_mother_1_Y2	feasibility_2_Y2	Correctretention	Retentionstat_wrong	Year_1_2	Updatedretention	Year_1_2_3	Sch_Grp3	sex_yr3	living_arrangement_yr3	family_type_yr3
ALL13	1	1	1	10	2	1	2	2	0		#NULL!	1	1	1	1		#NULL!	1		1	0	0	2	#NULL!	I don't know it	2	1	1	ALL13	1	1	13	1	2	0		#NULL!	2	1	1	0	0	1	12	0	#NULL!	#NULL!	#NULL!	#NULL!
ALL18	1	1	1	10	2	1	2	1	0		#NULL!	1	1	1	1		#NULL!	1		1	0	0	2	#NULL!	I don't know my number	2	1	1	ALL18	1	1	13	1	1	0		#NULL!	1	1	1	0	0	1	12	0	#NULL!	#NULL!	#NULL!	#NULL!
OBA17	1	2	2	10	2	1	2	1	0		#NULL!	1	1	1	1		#NULL!	2		1	0	0	2	1		#NULL!	1	1	OBA17	2	2	12	1	1	1	i make hair for people	4	1	1	2	0	0	1	12	0	#NULL!	#NULL!	#NULL!	#NULL!
YET45	1	1	1	10	2	1	2	1	0		#NULL!	1	1	1	1		#NULL!	1		1	0	0	2	#NULL!	I don't know it offhand	2	2	0	YET45	#NULL!	#NULL!	#NULL!	#NULL!	#NULL!	#NULL!		#NULL!	#NULL!	#NULL!	#NULL!	0	0	2	1	0	#NULL!	#NULL!	#NULL!	#NULL!
AB71	1	2	2	11	2	1	2	1	0		#NULL!	1	1	1	1		#NULL!	1		1	1	1	2	#NULL!	I don't know my number offhand	2	1	1	AB71	2	2	11	1	1	0		#NULL!	1	1	1	0	0	1	12	0	#NULL!	#NULL!	#NULL!	#NULL!
BAP31	1	1	2	11	2	1	2	1	0		#NULL!	1	1	1	1		#NULL!	1		1	0	0	2	#NULL!	Parental restriction	7	1	1	BAP31	1	2	12	1	1	0		#NULL!	1	1	1	0	0	1	12	0	#NULL!	#NULL!	#NULL!	#NULL!
BAP39	1	1	1	11	2	1	2	1	0		#NULL!	1	1	1	1		#NULL!	2		1	0	0	2	#NULL!	i dont have a phone	5	1	1	BAP39	1	1	12	1	1	0		#NULL!	1	1	2	1	1	1	123	1	1	1	1	1
BBC18	1	1	1	11	2	1	2	1	0		#NULL!	1	1	1	1		#NULL!	1		1	0	0	2	#NULL!	My phone is always with My dad	5	1	1	BBC18	1	2	12	1	1	0	never	#NULL!	1	1	1	0	0	1	12	0	#NULL!	#NULL!	#NULL!	#NULL!
GBC22	1	1	2	11	2	3	3	1	0		#NULL!	1	1	1	1		#NULL!	1		1	0	0	2	#NULL!	I don't know it	2	2	0	GBC22	#NULL!	#NULL!	#NULL!	#NULL!	#NULL!	#NULL!		#NULL!	#NULL!	#NULL!	#NULL!	0	0	2	1	0	#NULL!	#NULL!	#NULL!	#NULL!
SED17	1	1	2	11	2	1	2	2	0		#NULL!	1	1	1	1		#NULL!	1		1	0	0	2	#NULL!	I don't know	3	1	1	SED17	1	2	12	1	2	0		#NULL!	1	1	1	0	0	1	12	0	#NULL!	#NULL!	#NULL!	#NULL!
USS25	1	2	2	11	2	1	2	1	0		#NULL!	1	1	1	1		#NULL!	1		1	0	0	2	#NULL!	I can't remember my number	2	2	0	USS25	#NULL!	#NULL!	#NULL!	#NULL!	#NULL!	#NULL!		#NULL!	#NULL!	#NULL!	#NULL!	0	0	2	1	0	#NULL!	#NULL!	#NULL!	#NULL!
WAL27	1	1	1	11	2	1	2	1	0		#NULL!	1	1	1	1		#NULL!	1		1	0	0	2	#NULL!	My dad doesn't want me to to	7	2	0	WAL27	#NULL!	#NULL!	#NULL!	#NULL!	#NULL!	#NULL!		#NULL!	#NULL!	#NULL!	#NULL!	0	0	2	1	0	#NULL!	#NULL!	#NULL!	#NULL!
WAL51	1	1	1	11	2	1	2	1	0		#NULL!	1	1	1	1		#NULL!	2	She did'nt by for me	1	0	0	2	#NULL!		#NULL!	1	1	WAL51	1	1	13	2	1	0		#NULL!	1	1	2	0	0	1	12	0	#NULL!	#NULL!	#NULL!	#NULL!
ALL29	1	1	2	12	2	1	2	2	0		#NULL!	1	1	1	1		#NULL!	1		1	0	0	2	#NULL!		#NULL!	2	0	ALL29	#NULL!	#NULL!	#NULL!	#NULL!	#NULL!	#NULL!		#NULL!	#NULL!	#NULL!	#NULL!	0	0	2	13	0	1	2	2	2
GBC16	1	1	1	12	2	1	2	1	0		#NULL!	1	1	1	1		#NULL!	1		1	0	0	2	#NULL!	Nothing	3	1	1	GBC16	1	1	12	1	1	1	i am a DJ	5	1	1	1	1	1	1	123	1	1	1	1	1
HPS38	1	1	2	12	2	1	2	1	0		#NULL!	1	1	1	1		#NULL!	1		1	1	0	2	#NULL!	I don't know my phone number	2	2	0	HPS38	#NULL!	#NULL!	#NULL!	#NULL!	#NULL!	#NULL!		#NULL!	#NULL!	#NULL!	#NULL!	0	0	2	1	0	#NULL!	#NULL!	#NULL!	#NULL!
HPS40	1	1	1	12	2	1	2	1	0		#NULL!	1	1	1	1		#NULL!	1		1	0	0	2	#NULL!	-	3	1	1	HPS40	1	1	13	#NULL!	1	0		#NULL!	1	1	2	1	1	1	123	1	1	1	2	2
HPS42	1	1	1	12	2	1	2	1	0		#NULL!	1	1	1	1		#NULL!	1		1	0	0	2	#NULL!	Nothing	3	2	0	HPS42	#NULL!	#NULL!	#NULL!	#NULL!	#NULL!	#NULL!		#NULL!	#NULL!	#NULL!	#NULL!	0	0	2	1	0	#NULL!	#NULL!	#NULL!	#NULL!
HPS51	1	1	2	12	2	1	2	1	0		#NULL!	1	1	1	1		#NULL!	1		1	1	0	2	#NULL!	I don't know it off hand	2	1	1	HPS51	1	2	13	2	1	0		#NULL!	#NULL!	1	2	1	1	1	123	1	1	2	2	1
IKL47	1	2	2	12	2	1	2	1	0		1	1	1	1	1		#NULL!	2		1	0	0	2	#NULL!		#NULL!	1	1	IKL47	2	2	13	2	#NULL!	0		#NULL!	4	1	2	1	1	1	123	1	2	2	2	1
OBA19	1	2	1	12	2	1	2	1	0		#NULL!	1	1	1	1		#NULL!	1		1	0	0	2	#NULL!	I don't know it off hand	2	1	1	OBA19	2	1	15	2	1	1	Work at the wash	3	4	1	1	1	1	1	123	1	2	1	1	1
USS49	1	2	2	12	2	1	2	1	0		#NULL!	1	1	1	1		#NULL!	1		1	0	0	2	#NULL!		#NULL!	1	1	USS49	2	2	14	1	1	0		#NULL!	1	1	2	0	0	1	12	0	#NULL!	#NULL!	#NULL!	#NULL!
WAL50	1	1	1	12	2	1	2	1	0		#NULL!	1	1	1	1		#NULL!	2	She did'nt by for me	1	0	0	2	#NULL!		#NULL!	2	0	WAL50	#NULL!	#NULL!	#NULL!	#NULL!	#NULL!	#NULL!		#NULL!	#NULL!	#NULL!	#NULL!	0	0	2	1	0	#NULL!	#NULL!	#NULL!	#NULL!
ACC05	1	1	1	13	2	1	2	1	0		#NULL!	1	1	1	1		#NULL!	1		1	0	0	2	#NULL!	I don't have a sim	5	2	0	ACC05	#NULL!	#NULL!	#NULL!	#NULL!	#NULL!	#NULL!		#NULL!	#NULL!	#NULL!	#NULL!	0	0	2	1	0	#NULL!	#NULL!	#NULL!	#NULL!
BAP02	1	1	1	13	2	2	0	1	0		#NULL!	1	1	1	1		#NULL!	1		1	0	0	2	#NULL!	Don't have a sim	5	2	0	BAP02	#NULL!	#NULL!	#NULL!	#NULL!	#NULL!	#NULL!		#NULL!	#NULL!	#NULL!	#NULL!	0	0	2	1	0	#NULL!	#NULL!	#NULL!	#NULL!
BAP26	1	1	1	13	2	1	2	1	0		#NULL!	1	1	1	1		#NULL!	1		1	0	0	2	#NULL!		#NULL!	1	1	BAP26	1	1	14	1	2	0		#NULL!	1	1	2	0	0	1	12	0	#NULL!	#NULL!	#NULL!	#NULL!
BOH40	1	2	1	13	2	1	2	2	0		#NULL!	1	2	1	1		#NULL!	1		1	1	0	2	#NULL!	I did not cram it	2	1	1	BOH40	2	1	14	1	2	1	COMPUTER	2	1	1	2	1	1	1	123	1	2	1	1	2
CHS24	1	2	2	13	2	1	2	1	1	Hair dresser	1	1	1	1	1		#NULL!	2		1	1	0	2	#NULL!		#NULL!	2	0	CHS24	#NULL!	#NULL!	#NULL!	#NULL!	#NULL!	#NULL!		#NULL!	#NULL!	#NULL!	#NULL!	0	0	2	1	0	#NULL!	#NULL!	#NULL!	#NULL!
CHS37	1	2	2	13	2	3	3	2	1	i am selling chicken	1	1	1	1	1		#NULL!	2	i dont have phone	1	0	0	2	#NULL!		#NULL!	2	0	CHS37	#NULL!	#NULL!	#NULL!	#NULL!	#NULL!	#NULL!		#NULL!	#NULL!	#NULL!	#NULL!	0	0	2	1	0	#NULL!	#NULL!	#NULL!	#NULL!
GBC30	1	1	2	13	2	2	0	1	0		#NULL!	1	1	1	1		#NULL!	1		1	0	0	2	#NULL!	I can't remember	2	2	0	GBC30	#NULL!	#NULL!	#NULL!	#NULL!	#NULL!	#NULL!		#NULL!	#NULL!	#NULL!	#NULL!	0	0	2	1	0	#NULL!	#NULL!	#NULL!	#NULL!
HPS39	1	1	1	13	2	2	0	1	0		#NULL!	1	1	1	1		#NULL!	1		1	0	0	2	#NULL!	I don't know it offhand	2	2	0	HPS39	#NULL!	#NULL!	#NULL!	#NULL!	#NULL!	#NULL!		#NULL!	#NULL!	#NULL!	#NULL!	0	0	2	1	0	#NULL!	#NULL!	#NULL!	#NULL!
IKL34	1	2	1	13	2	1	2	1	0		#NULL!	1	1	1	1		#NULL!	1		1	0	0	2	#NULL!	I don't know my number	2	1	1	IKL34	2	1	14	1	1	1	Fashion designer	1	1	1	1	1	1	1	123	1	2	1	1	2
MOG14	1	2	2	13	2	1	2	1	0		#NULL!	1	1	1	1		#NULL!	1		1	1	0	2	#NULL!	I don't know my number	2	1	1	MOG14	2	2	14	1	2	1		#NULL!	1	1	1	0	0	1	12	0	#NULL!	#NULL!	#NULL!	#NULL!
MOG21	1	2	2	13	2	3	3	1	0		#NULL!	1	1	1	1		#NULL!	1		1	0	0	2	#NULL!	Nil	3	1	1	MOG21	2	2	13	1	1	1		1	1	1	1	0	0	1	12	0	#NULL!	#NULL!	#NULL!	#NULL!
OBA31	1	2	1	13	2	1	2	2	0		#NULL!	1	1	1	1		#NULL!	1		1	0	0	2	#NULL!	I don't know it off hand	2	1	1	OBA31	2	1	13	2	1	1	Swap phone	#NULL!	1	1	1	1	1	1	123	1	2	1	2	1
USS24	1	2	2	13	2	1	2	1	0		1	1	1	1	1		#NULL!	2	Because i am still going to school	1	1	0	2	#NULL!		#NULL!	1	1	USS24	2	2	14	1	2	1	Sells food	2	1	1	2	0	0	1	12	0	#NULL!	#NULL!	#NULL!	#NULL!
MOG38	1	2	1	14	2	1	2	2	1	I am taying broom	1	1	1	1	1		#NULL!	1		1	0	0	2	#NULL!	I don't know	3	1	1	MOG38	2	1	15	1	1	1		#NULL!	1	2	2	1	1	1	123	1	2	1	2	1
AB27	1	2	1	11	2	1	2	1	0		#NULL!	1	1	0	0		3	1		1	0	0	2	#NULL!	They don't release the phone for me	7	1	1	AB27	2	1	12	1	1	1	Tailor	#NULL!	1	1	#NULL!	0	0	1	12	0	#NULL!	#NULL!	#NULL!	#NULL!
HPS26	1	1	2	11	2	2	0	1	0		#NULL!	1	1	0	0		15	1		1	0	0	2	#NULL!	No Cellphone number	5	2	0	HPS26	#NULL!	#NULL!	#NULL!	#NULL!	#NULL!	#NULL!		#NULL!	#NULL!	#NULL!	#NULL!	0	0	2	1	0	#NULL!	#NULL!	#NULL!	#NULL!
HPS67	1	1	1	12	2	1	2	1	0		#NULL!	1	1	0	0		15	1		1	0	0	2	#NULL!	-	#NULL!	2	0	HPS67	#NULL!	#NULL!	#NULL!	#NULL!	#NULL!	#NULL!		#NULL!	#NULL!	#NULL!	#NULL!	0	0	2	1	0	#NULL!	#NULL!	#NULL!	#NULL!
GBC12	1	1	1	12	2	1	2	1	0		#NULL!	1	1	0	0		8	1		1	0	0	2	#NULL!	I don't know	3	1	1	GBC12	1	1	13	1	1	0		#NULL!	1	1	1	1	1	1	123	1	1	1	1	1
GBC19	1	1	2	13	2	2	0	1	0		#NULL!	1	1	0	0		8	1		1	0	0	2	#NULL!	Nothing	3	2	0	GBC19	#NULL!	#NULL!	#NULL!	#NULL!	#NULL!	#NULL!		#NULL!	#NULL!	#NULL!	#NULL!	0	0	2	1	0	#NULL!	#NULL!	#NULL!	#NULL!
USS21	1	2	2	13	2	1	2	1	1	Bread	1	1	1	0	0		8	1		1	0	0	2	#NULL!	Nothing	3	1	1	USS21	2	1	14	1	1	1	baking of bread	1	1	1	1	0	0	1	12	0	#NULL!	#NULL!	#NULL!	#NULL!
WAL37	1	1	1	10	2	2	0	1	0		2	1	1	0	0		3	2		1	1	0	2	#NULL!		#NULL!	2	0	WAL37	#NULL!	#NULL!	#NULL!	#NULL!	#NULL!	#NULL!		#NULL!	#NULL!	#NULL!	#NULL!	0	0	2	1	0	#NULL!	#NULL!	#NULL!	#NULL!
YET13	1	1	2	11	2	1	2	1	0		#NULL!	1	1	0	0		5	1		1	1	0	2	#NULL!	Because I may not be able to pick it sometimes	5	1	1	YET13	1	2	13	1	1	0		#NULL!	1	2	2	1	1	1	123	1	1	2	1	1
ACC39	1	1	1	13	2	1	2	1	0		#NULL!	1	1	0	0		8	1		1	0	0	2	#NULL!	I can't give you	5	2	0	ACC39	#NULL!	#NULL!	#NULL!	#NULL!	#NULL!	#NULL!		#NULL!	#NULL!	#NULL!	#NULL!	0	0	2	1	0	#NULL!	#NULL!	#NULL!	#NULL!
ALL02	1	1	1	11	2	1	2	1	1	Trade	2	1	1	0	0		14	1		1	0	0	2	#NULL!	I don't want embarrassment	5	1	1	ALL02	1	1	12	1	1	#NULL!		#NULL!	1	1	1	0	0	1	12	0	#NULL!	#NULL!	#NULL!	#NULL!
GBC43	1	1	2	10	2	1	2	1	0		#NULL!	1	1	0	0		3	1		1	0	0	2	#NULL!	Nothing	3	1	1	GBC43	1	2	12	1	1	0		#NULL!	1	1	2	1	1	1	123	1	1	2	1	1
YET18	1	1	2	10	2	1	2	1	0		#NULL!	1	1	0	0		16	1		1	0	0	2	#NULL!	Nothing	3	2	0	YET18	#NULL!	#NULL!	#NULL!	#NULL!	#NULL!	#NULL!		#NULL!	#NULL!	#NULL!	#NULL!	0	0	2	1	0	#NULL!	#NULL!	#NULL!	#NULL!
CHS15	1	2	2	14	2	3	3	1	0		#NULL!	1	1	0	0		15	1		1	0	0	2	#NULL!	Mum	1	2	0	CHS15	#NULL!	#NULL!	#NULL!	#NULL!	#NULL!	#NULL!		#NULL!	#NULL!	#NULL!	#NULL!	0	1	2	13	0	2	2	1	1
HPS56	1	1	1	12	2	1	2	1	0		#NULL!	1	1	0	0		15	1		1	0	0	2	#NULL!	Nothing	3	2	0	HPS56	#NULL!	#NULL!	#NULL!	#NULL!	#NULL!	#NULL!		#NULL!	#NULL!	#NULL!	#NULL!	0	0	2	1	0	#NULL!	#NULL!	#NULL!	#NULL!
ACC23	1	1	2	13	2	1	2	2	1	Nil	1	1	2	0	0		2	1		1	0	0	2	#NULL!	08125404571	#NULL!	2	0	ACC23	#NULL!	#NULL!	#NULL!	#NULL!	#NULL!	#NULL!		#NULL!	#NULL!	#NULL!	#NULL!	0	0	2	1	0	#NULL!	#NULL!	#NULL!	#NULL!
SED02	1	1	1	12	2	1	2	1	0		#NULL!	1	1	0	0		1	1		1	0	0	2	#NULL!	I can't remember	2	2	0	SED02	#NULL!	#NULL!	#NULL!	#NULL!	#NULL!	#NULL!		#NULL!	#NULL!	#NULL!	#NULL!	0	0	2	1	0	#NULL!	#NULL!	#NULL!	#NULL!
WAL08	1	1	2	12	2	1	2	1	0		#NULL!	1	1	0	0		1	1		1	0	0	2	#NULL!	Nothing	3	2	0	WAL08	#NULL!	#NULL!	#NULL!	#NULL!	#NULL!	#NULL!		#NULL!	#NULL!	#NULL!	#NULL!	0	0	2	1	0	#NULL!	#NULL!	#NULL!	#NULL!
GBC14	1	1	2	14	2	1	2	2	0		#NULL!	1	1	0	0		3	1		1	0	0	2	#NULL!	Nothing	3	2	0	GBC14	#NULL!	#NULL!	#NULL!	#NULL!	#NULL!	#NULL!		#NULL!	#NULL!	#NULL!	#NULL!	0	0	2	1	0	#NULL!	#NULL!	#NULL!	#NULL!
GBC38	1	1	2	13	2	1	2	1	0		#NULL!	1	1	0	0		13	1		1	1	0	2	#NULL!	Nothing	3	1	1	GBC38	1	2	14	1	1	0		#NULL!	1	1	1	1	1	1	123	1	1	2	1	1
ACC31	1	1	2	13	2	1	2	1	0		#NULL!	1	1	0	0		14	1		1	1	1	2	#NULL!	Because I don't like it	3	2	0	ACC31	#NULL!	#NULL!	#NULL!	#NULL!	#NULL!	#NULL!		#NULL!	#NULL!	#NULL!	#NULL!	0	0	2	1	0	#NULL!	#NULL!	#NULL!	#NULL!
IKL42	1	2	2	14	2	1	2	1	0		#NULL!	1	1	0	0		4	1		1	0	0	2	#NULL!	My mum said I should not give any body	7	1	1	IKL42	2	2	14	1	1	0		#NULL!	1	1	2	1	1	1	123	1	2	2	1	1
SAG16	1	2	1	12	2	2	0	1	0		#NULL!	4	1	0	0		1	1		1	1	0	2	#NULL!	I don't have a sim card	5	2	0	SAG16	#NULL!	#NULL!	#NULL!	#NULL!	#NULL!	#NULL!		#NULL!	#NULL!	#NULL!	#NULL!	0	1	2	13	0	2	1	2	1
YET10	1	1	2	10	2	1	2	1	0		#NULL!	1	1	0	0		14	1		1	0	0	2	#NULL!	I don't wane you	4	1	1	YET10	1	2	14	1	1	0		#NULL!	1	1	1	1	1	1	123	1	1	2	1	1
BAP05	1	1	2	13	2	1	2	2	0		#NULL!	1	1	0	0		10	1		1	0	0	2	#NULL!	Nothing	3	1	1	BAP05	1	2	11	1	1	0		#NULL!	1	1	2	0	0	1	12	0	#NULL!	#NULL!	#NULL!	#NULL!
YET01	1	1	1	10	2	1	2	1	0		#NULL!	1	1	0	0		11	1		1	0	0	2	#NULL!	Nothing	3	1	1	YET01	1	1	15	1	#NULL!	0		#NULL!	1	1	1	1	1	1	123	1	1	1	1	1
ALL34	1	1	1	10	2	1	2	1	1	I sell my drawings	2	1	1	0	0		8	1		1	0	0	2	#NULL!	-	#NULL!	2	0	ALL34	#NULL!	#NULL!	#NULL!	#NULL!	#NULL!	#NULL!		#NULL!	#NULL!	#NULL!	#NULL!	0	0	2	1	0	#NULL!	#NULL!	#NULL!	#NULL!
BAP35	1	1	1	10	2	1	2	1	0		#NULL!	1	1	0	1		8	1		1	0	0	2	#NULL!	nothing	3	2	0	BAP35	#NULL!	#NULL!	#NULL!	#NULL!	#NULL!	#NULL!		#NULL!	#NULL!	#NULL!	#NULL!	0	0	2	1	0	#NULL!	#NULL!	#NULL!	#NULL!
ALL32	1	1	2	10	2	1	2	1	0		#NULL!	1	1	1	1		#NULL!	1		0	1	0	2	#NULL!	-	#NULL!	2	0	ALL32	#NULL!	#NULL!	#NULL!	#NULL!	#NULL!	#NULL!		#NULL!	#NULL!	#NULL!	#NULL!	0	0	2	1	0	#NULL!	#NULL!	#NULL!	#NULL!
BBC32	1	1	2	10	2	2	0	2	0		#NULL!	1	1	1	1		#NULL!	1		0	1	0	2	#NULL!	My sim card was blocked	5	1	1	BBC32	1	2	11	1	1	0	reading	1	1	1	1	1	1	1	123	1	1	2	2	1
CHS22	1	2	1	10	2	2	0	2	0		1	1	1	1	1		#NULL!	1	Not yet	0	1	0	2	#NULL!	Does not yet have	5	2	0	CHS22	#NULL!	#NULL!	#NULL!	#NULL!	#NULL!	#NULL!		#NULL!	#NULL!	#NULL!	#NULL!	0	0	2	1	0	#NULL!	#NULL!	#NULL!	#NULL!
HPS01	1	1	2	10	2	1	2	1	1	Sells beads	5	1	1	1	1		#NULL!	2	Because i am young	0	0	0	2	#NULL!		#NULL!	2	0	HPS01	#NULL!	#NULL!	#NULL!	#NULL!	#NULL!	#NULL!		#NULL!	#NULL!	#NULL!	#NULL!	0	0	2	1	0	#NULL!	#NULL!	#NULL!	#NULL!
HPS53	1	1	2	10	2	3	3	1	0		#NULL!	1	1	1	1		#NULL!	1		0	1	0	2	#NULL!	Parental restriction	7	2	0	HPS53	#NULL!	#NULL!	#NULL!	#NULL!	#NULL!	#NULL!		#NULL!	#NULL!	#NULL!	#NULL!	0	0	2	1	0	#NULL!	#NULL!	#NULL!	#NULL!
IKG54	1	2	2	10	2	1	2	1	0		#NULL!	1	1	1	1		#NULL!	2	Because i am still young	0	0	0	2	#NULL!		#NULL!	1	1	IKG54	2	2	12	2	1	0		#NULL!	1	1	2	0	0	1	12	0	#NULL!	#NULL!	#NULL!	#NULL!
TEN45	1	1	1	10	2	1	2	1	0		#NULL!	1	1	1	1		#NULL!	1		0	1	0	2	#NULL!	My parents will beat me	7	1	1	TEN45	1	1	12	1	1	0		#NULL!	1	1	1	1	1	1	123	1	1	1	1	1
TEN49	1	1	2	10	2	1	2	1	0		#NULL!	1	1	1	1		#NULL!	2		0	1	0	2	#NULL!		#NULL!	1	1	TEN49	1	2	11	1	1	0		#NULL!	1	1	2	0	0	1	12	0	#NULL!	#NULL!	#NULL!	#NULL!
YET52	1	1	1	10	2	2	0	1	0		#NULL!	1	1	1	1		#NULL!	1		0	1	0	2	#NULL!		#NULL!	2	0	YET52	#NULL!	#NULL!	#NULL!	#NULL!	#NULL!	#NULL!		#NULL!	#NULL!	#NULL!	#NULL!	0	0	2	1	0	#NULL!	#NULL!	#NULL!	#NULL!
ALL23	1	1	2	11	2	2	0	1	0		#NULL!	1	1	1	1		#NULL!	1		0	1	0	2	#NULL!		#NULL!	2	0	ALL23	#NULL!	#NULL!	#NULL!	#NULL!	#NULL!	#NULL!		#NULL!	#NULL!	#NULL!	#NULL!	0	0	2	13	0	1	2	1	1
ALL24	1	1	1	11	2	1	2	1	0		#NULL!	1	1	1	1		#NULL!	1		0	0	0	2	#NULL!	I don't call with my phone	5	1	1	ALL24	1	1	12	#NULL!	1	0		#NULL!	1	1	1	0	0	1	12	0	#NULL!	#NULL!	#NULL!	#NULL!
BBC20	1	1	2	11	2	3	3	1	0		#NULL!	1	1	1	1		#NULL!	1		0	0	0	2	#NULL!		#NULL!	1	1	BBC20	1	2	11	3	1	#NULL!		#NULL!	1	1	1	0	0	1	12	0	#NULL!	#NULL!	#NULL!	#NULL!
CHS36	1	2	1	11	2	1	2	1	0		#NULL!	1	1	1	1		#NULL!	1		0	1	0	2	#NULL!	I have lost it	5	1	1	CHS36	2	1	12	#NULL!	1	0		#NULL!	1	1	1	0	0	1	12	0	#NULL!	#NULL!	#NULL!	#NULL!
CHS42	1	2	1	11	2	1	2	1	0		#NULL!	1	1	1	1		#NULL!	1		0	0	1	2	#NULL!		#NULL!	2	0	CHS42	#NULL!	#NULL!	#NULL!	#NULL!	#NULL!	#NULL!		#NULL!	#NULL!	#NULL!	#NULL!	0	1	2	13	0	2	1	1	1
GBC02	1	1	1	11	2	1	2	1	0		#NULL!	1	1	1	1		#NULL!	1		0	0	1	2	#NULL!		#NULL!	1	1	GBC02	1	1	13	1	1	0		2	1	1	1	1	1	1	123	1	1	1	1	1
HPS03	1	1	2	11	2	1	2	1	0		1	3	3	1	1		#NULL!	2	Nothing	0	0	0	2	#NULL!		#NULL!	1	1	HPS03	1	2	12	#NULL!	1	#NULL!		#NULL!	1	4	2	0	0	1	12	0	#NULL!	#NULL!	#NULL!	#NULL!
HPS21	1	1	1	11	2	1	2	1	0		#NULL!	1	1	1	1		#NULL!	1		0	1	0	2	#NULL!	-	#NULL!	1	1	HPS21	1	2	12	1	#NULL!	0		#NULL!	1	1	2	1	1	1	123	1	1	2	1	2
HPS58	1	1	1	11	2	1	2	1	0		#NULL!	1	1	1	1		#NULL!	1		0	1	0	2	#NULL!	Fear of tracked down	5	2	0	HPS58	#NULL!	#NULL!	#NULL!	#NULL!	#NULL!	#NULL!		#NULL!	#NULL!	#NULL!	#NULL!	0	0	2	1	0	#NULL!	#NULL!	#NULL!	#NULL!
OBA13	1	2	2	11	2	1	2	1	1		#NULL!	1	1	1	1		#NULL!	2		0	1	0	2	#NULL!		#NULL!	1	1	OBA13	2	2	12	1	1	0		#NULL!	1	1	2	0	0	1	12	0	#NULL!	#NULL!	#NULL!	#NULL!
USS06	1	2	1	11	2	1	2	1	0		#NULL!	1	1	1	1		#NULL!	1		0	0	1	2	#NULL!	Nothing	3	1	1	USS06	2	2	15	1	2	1	bread seller	1	1	1	2	1	1	1	123	1	2	1	1	1
WAL28	1	1	1	11	2	2	0	1	0		#NULL!	1	1	1	1		#NULL!	1		0	1	0	2	#NULL!	Nothing	3	2	0	WAL28	#NULL!	#NULL!	#NULL!	#NULL!	#NULL!	#NULL!		#NULL!	#NULL!	#NULL!	#NULL!	0	0	2	1	0	#NULL!	#NULL!	#NULL!	#NULL!
WAL43	1	1	2	11	2	1	2	1	0		#NULL!	1	1	1	1		#NULL!	2	Because i am still Young	0	0	0	2	#NULL!		#NULL!	2	0	WAL43	#NULL!	#NULL!	#NULL!	#NULL!	#NULL!	#NULL!		#NULL!	#NULL!	#NULL!	#NULL!	0	0	2	1	0	#NULL!	#NULL!	#NULL!	#NULL!
AB80	1	2	2	12	2	1	2	1	0		#NULL!	1	1	1	1		#NULL!	2	i haven't by a phone0	0	1	0	2	#NULL!		#NULL!	1	1	AB80	2	2	13	1	1	1		1	1	1	2	0	0	1	12	0	#NULL!	#NULL!	#NULL!	#NULL!
ALL30	1	1	1	12	2	1	2	2	0		#NULL!	1	1	1	1		#NULL!	1		0	0	1	2	#NULL!	No Sim	5	1	1	ALL30	1	1	13	1	1	0		#NULL!	1	1	2	0	0	1	12	0	#NULL!	#NULL!	#NULL!	#NULL!
ALL47	1	1	1	12	2	1	2	1	0		#NULL!	2	1	1	1		#NULL!	2	Because i am young	0	0	0	2	#NULL!		#NULL!	1	1	ALL47	1	1	13	1	1	0		#NULL!	1	1	1	0	0	1	12	0	#NULL!	#NULL!	#NULL!	#NULL!
BBC30	1	1	2	12	2	2	0	1	0		#NULL!	1	1	1	1		#NULL!	1		0	1	0	2	#NULL!		#NULL!	2	0	BBC30	#NULL!	#NULL!	#NULL!	#NULL!	#NULL!	#NULL!		#NULL!	#NULL!	#NULL!	#NULL!	0	0	2	1	0	#NULL!	#NULL!	#NULL!	#NULL!
GBC25	1	1	1	12	2	1	2	1	0		#NULL!	1	1	1	1		#NULL!	1		0	1	0	2	#NULL!	Nothing	3	1	1	GBC25	1	1	13	1	1	0		#NULL!	1	1	2	1	1	1	123	1	1	1	1	1
IKG23	1	2	2	12	2	2	0	1	1	I sell Puff-puff	1	1	1	1	1		#NULL!	1		0	1	0	2	#NULL!	Nothing	3	1	1	IKG23	2	2	14	2	2	0		#NULL!	1	1	2	0	0	1	12	0	#NULL!	#NULL!	#NULL!	#NULL!
IKL50	1	2	2	12	2	2	0	1	0		1	1	1	1	1		#NULL!	2	Because of my school	0	1	0	2	#NULL!		#NULL!	1	1	IKL50	2	2	13	2	#NULL!	0		#NULL!	1	1	1	0	0	1	12	0	#NULL!	#NULL!	#NULL!	#NULL!
OBA12	1	2	2	12	2	2	0	2	0		#NULL!	1	1	1	1		#NULL!	2	they dont buy for me	0	1	0	2	#NULL!		#NULL!	2	0	OBA12	#NULL!	#NULL!	#NULL!	#NULL!	#NULL!	#NULL!		#NULL!	#NULL!	#NULL!	#NULL!	0	0	2	1	0	#NULL!	#NULL!	#NULL!	#NULL!
SED04	1	1	1	12	2	1	2	1	0		#NULL!	1	1	1	1		#NULL!	1		0	0	1	2	#NULL!	My phone has been seized	5	2	0	SED04	#NULL!	#NULL!	#NULL!	#NULL!	#NULL!	#NULL!		#NULL!	#NULL!	#NULL!	#NULL!	0	0	2	1	0	#NULL!	#NULL!	#NULL!	#NULL!
SED23	1	1	1	12	2	1	2	1	0		#NULL!	1	1	1	1		#NULL!	1		0	1	0	2	#NULL!	I don't know it offhand	2	2	0	SED23	#NULL!	#NULL!	#NULL!	#NULL!	#NULL!	#NULL!		#NULL!	#NULL!	#NULL!	#NULL!	0	0	2	1	0	#NULL!	#NULL!	#NULL!	#NULL!
USS26	1	2	1	12	2	3	3	2	0		5	1	1	1	1		#NULL!	2		0	1	0	2	#NULL!		#NULL!	2	0	USS26	#NULL!	#NULL!	#NULL!	#NULL!	#NULL!	#NULL!		#NULL!	#NULL!	#NULL!	#NULL!	0	0	2	1	0	#NULL!	#NULL!	#NULL!	#NULL!
BAP14	1	1	1	13	2	1	2	#NULL!	0		#NULL!	1	1	1	1		#NULL!	1		0	1	0	2	#NULL!		#NULL!	2	0	BAP14	#NULL!	#NULL!	#NULL!	#NULL!	#NULL!	#NULL!		#NULL!	#NULL!	#NULL!	#NULL!	0	0	2	1	0	#NULL!	#NULL!	#NULL!	#NULL!
GBC08	1	1	1	13	2	1	2	2	1	I sell eggs	5	1	1	1	1		#NULL!	1		0	1	0	2	#NULL!	Nil	3	2	0	GBC08	#NULL!	#NULL!	#NULL!	#NULL!	#NULL!	#NULL!		#NULL!	#NULL!	#NULL!	#NULL!	0	0	2	1	0	#NULL!	#NULL!	#NULL!	#NULL!
HPS15	1	1	1	13	2	1	2	1	0		#NULL!	1	1	1	1		#NULL!	1		0	1	0	2	#NULL!	Its is faulty	5	2	0	HPS15	#NULL!	#NULL!	#NULL!	#NULL!	#NULL!	#NULL!		#NULL!	#NULL!	#NULL!	#NULL!	0	0	2	1	0	#NULL!	#NULL!	#NULL!	#NULL!
HPS60	1	1	1	13	2	1	2	1	0		#NULL!	1	1	1	1		#NULL!	1		0	1	0	2	#NULL!	It is faulty	5	2	0	HPS60	#NULL!	#NULL!	#NULL!	#NULL!	#NULL!	#NULL!		#NULL!	#NULL!	#NULL!	#NULL!	0	0	2	1	0	#NULL!	#NULL!	#NULL!	#NULL!
IKG48	1	2	1	13	2	1	2	1	0		#NULL!	1	2	1	1		#NULL!	1		0	1	0	2	#NULL!	Only text	5	1	1	IKG48	2	1	12	1	1	0		#NULL!	1	2	1	1	1	1	123	1	2	1	1	1
IKG56	1	2	2	13	2	1	2	#NULL!	0		2	1	1	1	1		#NULL!	#NULL!		0	0	0	2	#NULL!		#NULL!	2	0	IKG56	#NULL!	#NULL!	#NULL!	#NULL!	#NULL!	#NULL!		#NULL!	#NULL!	#NULL!	#NULL!	0	0	2	1	0	#NULL!	#NULL!	#NULL!	#NULL!
IKG59	1	2	2	13	2	1	2	1	0		1	1	1	1	1		#NULL!	2	Because i am still young	0	0	0	2	#NULL!		#NULL!	1	1	IKG59	2	2	12	3	1	0		#NULL!	1	1	2	1	1	1	123	1	2	2	1	1
IKL44	1	2	1	13	2	1	2	1	1	Berbing	1	1	1	1	1		#NULL!	1		0	1	0	2	#NULL!	Nil	3	1	1	IKL44	2	1	14	2	2	0		#NULL!	1	1	2	0	0	1	12	0	#NULL!	#NULL!	#NULL!	#NULL!
OBA43	1	2	2	13	2	3	3	2	0		#NULL!	1	1	1	1		#NULL!	1		0	1	0	2	#NULL!	No sim card	5	1	1	OBA43	2	2	14	3	2	0		1	1	4	1	1	1	1	123	1	2	2	3	2
YET25	1	1	1	13	2	1	2	1	0		#NULL!	1	1	1	1		#NULL!	1		0	0	1	2	#NULL!	I don't want you to	5	1	1	YET25	1	1	14	1	2	0		#NULL!	1	1	2	0	0	1	12	0	#NULL!	#NULL!	#NULL!	#NULL!
OBA16	1	2	1	14	2	1	2	1	0		#NULL!	1	1	1	0		#NULL!	2		0	0	1	2	#NULL!		#NULL!	1	1	OBA16	2	1	15	1	1	0		#NULL!	1	1	1	0	0	1	12	0	#NULL!	#NULL!	#NULL!	#NULL!
HPS08	1	1	1	12	2	1	2	1	0		#NULL!	1	2	0	0		4	1		0	0	0	2	#NULL!	Unknown phone number	2	1	1	HPS08	1	1	13	2	1	0		#NULL!	1	2	1	1	1	1	123	1	1	1	2	1
HPS16	1	1	1	13	2	1	2	1	0		#NULL!	1	1	0	0		4	1		0	0	0	2	#NULL!	-	#NULL!	2	0	HPS16	#NULL!	#NULL!	#NULL!	#NULL!	#NULL!	#NULL!		#NULL!	#NULL!	#NULL!	#NULL!	0	0	2	1	0	#NULL!	#NULL!	#NULL!	#NULL!
ALL50	1	1	2	12	2	1	2	1	0		#NULL!	1	1	0	0		12	1		0	0	0	2	#NULL!		#NULL!	2	0	ALL50	#NULL!	#NULL!	#NULL!	#NULL!	#NULL!	#NULL!		#NULL!	#NULL!	#NULL!	#NULL!	0	0	2	1	0	#NULL!	#NULL!	#NULL!	#NULL!
YET11	1	1	2	11	2	1	2	1	0		#NULL!	1	1	0	0		5	1		0	1	0	2	#NULL!	I have not in formed my parents	1	1	1	YET11	1	2	14	2	1	0		#NULL!	1	1	2	0	0	1	12	0	#NULL!	#NULL!	#NULL!	#NULL!
YET34	1	1	1	10	2	1	2	1	0		#NULL!	1	2	0	0		11	1		0	0	1	2	#NULL!	Privacy	5	1	1	YET34	1	1	15	2	1	1		1	1	1	1	1	1	1	123	1	1	1	2	1
BBC13	1	1	1	13	2	1	2	1	0		#NULL!	1	1	0	0		15	1		0	0	0	2	#NULL!		#NULL!	2	0	BBC13	#NULL!	#NULL!	#NULL!	#NULL!	#NULL!	#NULL!		#NULL!	#NULL!	#NULL!	#NULL!	0	0	2	1	0	#NULL!	#NULL!	#NULL!	#NULL!
ACC16	1	1	2	11	2	2	0	1	0		#NULL!	1	1	0	0		8	1		0	0	0	2	#NULL!		#NULL!	1	1	ACC16	1	2	13	2	2	0		#NULL!	1	1	2	0	0	1	12	0	#NULL!	#NULL!	#NULL!	#NULL!
BAP38	1	1	2	11	2	3	3	1	0		#NULL!	4	1	0	0		8	1		0	0	1	2	#NULL!		#NULL!	2	0	BAP38	#NULL!	#NULL!	#NULL!	#NULL!	#NULL!	#NULL!		#NULL!	#NULL!	#NULL!	#NULL!	0	0	2	1	0	#NULL!	#NULL!	#NULL!	#NULL!
IKL49	1	2	1	12	2	1	2	2	0		4	1	1	0	0		8	2	Nothing	0	0	0	2	#NULL!	I am still young	5	2	0	IKL49	#NULL!	#NULL!	#NULL!	#NULL!	#NULL!	#NULL!		#NULL!	#NULL!	#NULL!	#NULL!	0	0	2	1	0	#NULL!	#NULL!	#NULL!	#NULL!
AB85	1	2	1	13	2	3	3	1	1	Printing ang publishing	1	1	1	0	0		8	1		0	1	0	2	#NULL!	I don't know	3	1	1	AB85	2	1	13	3	1	0		3	1	1	1	0	0	1	12	0	#NULL!	#NULL!	#NULL!	#NULL!
BBC04	1	1	1	13	2	2	0	1	0		#NULL!	1	1	0	0		8	1		0	0	1	2	#NULL!	Nothing	3	1	1	BBC04	1	1	14	2	1	0		#NULL!	1	1	2	0	0	1	12	0	#NULL!	#NULL!	#NULL!	#NULL!
GBC13	1	1	2	14	2	1	2	1	1	Bead making	5	1	1	0	0		8	1		0	0	1	2	#NULL!	I don't pick unknown number	5	2	0	GBC13	#NULL!	#NULL!	#NULL!	#NULL!	#NULL!	#NULL!		#NULL!	#NULL!	#NULL!	#NULL!	0	0	2	1	0	#NULL!	#NULL!	#NULL!	#NULL!
IKL38	1	2	2	14	2	1	2	2	0		#NULL!	1	1	0	0		8	1		0	1	0	2	#NULL!		#NULL!	2	0	IKL38	#NULL!	#NULL!	#NULL!	#NULL!	#NULL!	#NULL!		#NULL!	#NULL!	#NULL!	#NULL!	0	0	2	1	0	#NULL!	#NULL!	#NULL!	#NULL!
HPS45	1	1	2	10	2	1	2	1	0		#NULL!	1	1	0	0		2	1		0	1	0	2	#NULL!	Parental restriction	7	2	0	HPS45	#NULL!	#NULL!	#NULL!	#NULL!	#NULL!	#NULL!		#NULL!	#NULL!	#NULL!	#NULL!	0	0	2	1	0	#NULL!	#NULL!	#NULL!	#NULL!
GBC45	1	1	1	11	2	1	2	1	1	I sell puppy	5	1	1	0	0		8	1		0	0	0	2	#NULL!	No	3	1	1	GBC45	1	1	13	1	1	0		#NULL!	1	#NULL!	#NULL!	1	1	1	123	1	1	1	1	1
ALL04	1	1	1	11	2	1	2	1	1	Trade	2	1	1	0	0		14	1		0	0	0	2	#NULL!	-	#NULL!	2	0	ALL04	#NULL!	#NULL!	#NULL!	#NULL!	#NULL!	#NULL!		#NULL!	#NULL!	#NULL!	#NULL!	0	0	2	1	0	#NULL!	#NULL!	#NULL!	#NULL!
ALL12	1	1	2	12	2	1	2	1	0		#NULL!	1	1	0	0		14	1		0	0	1	2	#NULL!	I don't know it by heart	2	2	0	ALL12	#NULL!	#NULL!	#NULL!	#NULL!	#NULL!	#NULL!		#NULL!	#NULL!	#NULL!	#NULL!	0	0	2	1	0	#NULL!	#NULL!	#NULL!	#NULL!
SED10	1	1	1	12	2	2	0	1	0		#NULL!	1	1	0	0		1	1		0	0	1	2	#NULL!	I don't know	3	2	0	SED10	#NULL!	#NULL!	#NULL!	#NULL!	#NULL!	#NULL!		#NULL!	#NULL!	#NULL!	#NULL!	0	0	2	1	0	#NULL!	#NULL!	#NULL!	#NULL!
SED18	1	1	2	12	2	1	2	1	0		#NULL!	1	1	0	0		6	1		0	0	1	2	#NULL!		#NULL!	2	0	SED18	#NULL!	#NULL!	#NULL!	#NULL!	#NULL!	#NULL!		#NULL!	#NULL!	#NULL!	#NULL!	0	0	2	1	0	#NULL!	#NULL!	#NULL!	#NULL!
GBC15	1	1	2	10	2	3	3	1	0		#NULL!	1	1	0	0		16	1		0	1	0	2	#NULL!	I can't remember	2	2	0	GBC15	#NULL!	#NULL!	#NULL!	#NULL!	#NULL!	#NULL!		#NULL!	#NULL!	#NULL!	#NULL!	0	0	2	1	0	#NULL!	#NULL!	#NULL!	#NULL!
YET14	1	1	2	10	2	1	2	1	0		#NULL!	1	1	0	0		16	1		0	1	0	2	#NULL!	I can't receive any other call apart from my patent's	5	1	1	YET14	1	2	14	1	2	0		1	1	1	2	1	1	1	123	1	1	2	1	2
TEN02	1	1	1	13	2	1	2	1	0		#NULL!	1	1	0	0		16	1		0	1	0	2	#NULL!	Mum no	5	1	1	TEN02	1	1	11	1	1	1	CARPENTRY	#NULL!	1	1	1	0	0	1	12	0	#NULL!	#NULL!	#NULL!	#NULL!
ALL45	1	1	2	11	2	1	2	1	0		3	1	1	0	0		6	2		0	0	1	2	#NULL!	i dont know	3	2	0	ALL45	#NULL!	#NULL!	#NULL!	#NULL!	#NULL!	#NULL!		#NULL!	#NULL!	#NULL!	#NULL!	0	0	2	1	0	#NULL!	#NULL!	#NULL!	#NULL!
ACC09	1	1	1	12	2	1	2	1	0		#NULL!	1	1	0	0		6	1		0	0	0	2	#NULL!	No good phone	5	1	1	ACC09	1	1	13	1	1	1	i bake	1	1	1	1	1	1	1	123	1	1	1	1	1
BAP09	1	1	2	13	2	1	2	2	0		#NULL!	1	1	0	0		14	1		0	1	0	2	#NULL!	Nothing	#NULL!	1	1	BAP09	1	2	15	1	1	0		#NULL!	1	1	1	0	0	1	12	0	#NULL!	#NULL!	#NULL!	#NULL!
YET40	1	1	2	11	2	1	2	1	0		#NULL!	1	1	0	0		3	1		0	1	0	2	#NULL!		#NULL!	1	1	YET40	1	2	15	1	2	0		#NULL!	1	1	2	0	0	1	12	0	#NULL!	#NULL!	#NULL!	#NULL!
ALL07	1	1	1	11	2	2	0	1	0		#NULL!	1	1	0	0		3	1		0	0	1	2	#NULL!	09033996120	#NULL!	2	0	ALL07	#NULL!	#NULL!	#NULL!	#NULL!	#NULL!	#NULL!		#NULL!	#NULL!	#NULL!	#NULL!	0	0	2	1	0	#NULL!	#NULL!	#NULL!	#NULL!
ALL49	1	1	2	12	2	3	3	1	0		#NULL!	1	1	0	0		3	1		0	1	0	2	#NULL!		#NULL!	2	0	ALL49	#NULL!	#NULL!	#NULL!	#NULL!	#NULL!	#NULL!		#NULL!	#NULL!	#NULL!	#NULL!	0	0	2	1	0	#NULL!	#NULL!	#NULL!	#NULL!
WAL42	1	1	2	11	2	2	0	1	0		#NULL!	1	1	0	1		5	1		0	1	0	2	#NULL!	i dont talk to strangers	4	2	0	WAL42	#NULL!	#NULL!	#NULL!	#NULL!	#NULL!	#NULL!		#NULL!	#NULL!	#NULL!	#NULL!	0	0	2	1	0	#NULL!	#NULL!	#NULL!	#NULL!
WAL17	1	1	1	12	2	2	0	1	0		#NULL!	1	2	0	0		14	1		0	1	0	2	#NULL!	I don't like you	5	2	0	WAL17	#NULL!	#NULL!	#NULL!	#NULL!	#NULL!	#NULL!		#NULL!	#NULL!	#NULL!	#NULL!	0	0	2	1	0	#NULL!	#NULL!	#NULL!	#NULL!
YET15	1	1	2	11	2	1	2	1	#NULL!		#NULL!	1	1	0	0		12	1		0	0	1	2	#NULL!	Nothing	3	1	1	YET15	1	2	15	2	2	0		1	1	1	1	1	1	1	123	1	1	2	2	2
YET31	1	1	1	10	2	1	2	1	0		#NULL!	1	1	0	0		4	1		0	1	0	2	#NULL!		#NULL!	1	1	YET31	1	1	16	1	1	0		#NULL!	1	1	2	0	0	1	12	0	#NULL!	#NULL!	#NULL!	#NULL!
SED07	1	1	2	11	2	1	2	1	0		#NULL!	1	1	0	0		4	1		0	1	0	2	#NULL!	Because my mummy think I have a girl friend	1	2	0	SED07	#NULL!	#NULL!	#NULL!	#NULL!	#NULL!	#NULL!		#NULL!	#NULL!	#NULL!	#NULL!	0	0	2	1	0	#NULL!	#NULL!	#NULL!	#NULL!
SED30	1	1	1	12	2	1	2	1	0		#NULL!	1	1	0	0		4	1		0	1	0	2	#NULL!	I don't know	3	2	0	SED30	#NULL!	#NULL!	#NULL!	#NULL!	#NULL!	#NULL!		#NULL!	#NULL!	#NULL!	#NULL!	0	0	2	1	0	#NULL!	#NULL!	#NULL!	#NULL!
GBC10	1	1	2	12	2	1	2	1	0		#NULL!	1	1	0	0		8	1		0	0	0	2	#NULL!	Nil.	3	2	0	GBC10	#NULL!	#NULL!	#NULL!	#NULL!	#NULL!	#NULL!		#NULL!	#NULL!	#NULL!	#NULL!	0	0	2	1	0	#NULL!	#NULL!	#NULL!	#NULL!
SED01	1	1	1	12	2	1	2	1	0		#NULL!	1	1	0	0		8	1		0	1	0	2	#NULL!	I don't know my phone number	2	2	0	SED01	#NULL!	#NULL!	#NULL!	#NULL!	#NULL!	#NULL!		#NULL!	#NULL!	#NULL!	#NULL!	0	0	2	1	0	#NULL!	#NULL!	#NULL!	#NULL!
WAL15	1	1	2	12	2	1	2	1	0		#NULL!	1	1	0	0		8	1		0	1	0	2	#NULL!	I don't like you	5	2	0	WAL15	#NULL!	#NULL!	#NULL!	#NULL!	#NULL!	#NULL!		#NULL!	#NULL!	#NULL!	#NULL!	0	0	2	1	0	#NULL!	#NULL!	#NULL!	#NULL!
SAG14	1	2	2	12	2	1	2	1	0		#NULL!	1	1	0	0		1	1		0	0	0	2	#NULL!	I don't know	3	2	0	SAG14	#NULL!	#NULL!	#NULL!	#NULL!	#NULL!	#NULL!		#NULL!	#NULL!	#NULL!	#NULL!	0	0	2	1	0	#NULL!	#NULL!	#NULL!	#NULL!
SED40	1	1	1	12	2	3	3	2	1	I draw	3	1	1	0	0		8	1		0	1	0	2	#NULL!	I don't know	3	2	0	SED40	#NULL!	#NULL!	#NULL!	#NULL!	#NULL!	#NULL!		#NULL!	#NULL!	#NULL!	#NULL!	0	0	2	1	0	#NULL!	#NULL!	#NULL!	#NULL!
TEN05	1	1	2	14	2	1	2	1	0		#NULL!	1	1	0	0		5	1		0	0	1	2	#NULL!		#NULL!	2	0	TEN05	#NULL!	#NULL!	#NULL!	#NULL!	#NULL!	#NULL!		#NULL!	#NULL!	#NULL!	#NULL!	0	0	2	1	0	#NULL!	#NULL!	#NULL!	#NULL!
BOH07	1	2	1	12	2	1	2	1	0		#NULL!	1	1	0	0		11	1		0	0	1	2	#NULL!		#NULL!	1	1	BOH07	2	2	13	1	2	0	I AM AN APPRENTICE IN A TAILOR SHOP	#NULL!	1	1	2	0	0	1	12	0	#NULL!	#NULL!	#NULL!	#NULL!
WAL41	1	1	1	11	2	1	2	1	0		#NULL!	1	1	0	0		12	1		0	1	0	2	1		#NULL!	1	1	WAL41	1	1	12	1	1	0	nothing	#NULL!	1	1	1	0	0	1	12	0	#NULL!	#NULL!	#NULL!	#NULL!
YET07	1	1	2	11	2	1	2	1	0		#NULL!	1	1	0	0		3	1		0	1	0	2	#NULL!	My mum and Dad said that I shouldn't insert sim card on it	7	1	1	YET07	1	2	15	1	1	0		#NULL!	1	1	2	1	1	1	123	1	1	2	1	1
HPS02	1	1	2	10	2	1	2	1	0		#NULL!	1	1	0	0		13	2		0	0	0	2	#NULL!		#NULL!	1	1	HPS02	1	2	11	1	1	#NULL!		#NULL!	1	1	2	0	0	1	12	0	#NULL!	#NULL!	#NULL!	#NULL!
YET08	1	1	1	11	2	2	0	1	0		#NULL!	1	1	0	0		2	1		0	1	0	2	#NULL!	My sim has lost	5	2	0	YET08	#NULL!	#NULL!	#NULL!	#NULL!	#NULL!	#NULL!		#NULL!	#NULL!	#NULL!	#NULL!	0	0	2	1	0	#NULL!	#NULL!	#NULL!	#NULL!
WAL39	1	1	1	10	2	1	2	1	0		3	1	1	0	0		8	2		0	1	0	2	#NULL!		#NULL!	2	0	WAL39	#NULL!	#NULL!	#NULL!	#NULL!	#NULL!	#NULL!		#NULL!	#NULL!	#NULL!	#NULL!	0	0	2	1	0	#NULL!	#NULL!	#NULL!	#NULL!
BAP37	1	1	1	11	2	1	2	1	0		#NULL!	1	1	0	0		8	2		0	0	0	2	#NULL!		#NULL!	2	0	BAP37	#NULL!	#NULL!	#NULL!	#NULL!	#NULL!	#NULL!		#NULL!	#NULL!	#NULL!	#NULL!	0	0	2	1	0	#NULL!	#NULL!	#NULL!	#NULL!
TEN46	1	1	2	11	2	1	2	2	0		#NULL!	1	1	0	0		8	2		0	1	0	2	#NULL!		#NULL!	1	1	TEN46	1	2	12	1	2	1	HAIR DRESSING	#NULL!	1	2	2	0	0	1	12	0	#NULL!	#NULL!	#NULL!	#NULL!
WAL38	1	1	2	11	2	1	2	1	0		#NULL!	1	1	0	0		8	1		0	0	0	2	#NULL!		#NULL!	2	0	WAL38	#NULL!	#NULL!	#NULL!	#NULL!	#NULL!	#NULL!		#NULL!	#NULL!	#NULL!	#NULL!	0	0	2	1	0	#NULL!	#NULL!	#NULL!	#NULL!
WAL45	1	1	1	11	2	1	2	1	0		3	1	1	0	0		8	2		0	1	0	2	#NULL!		#NULL!	1	1	WAL45	1	1	12	1	1	0	wash p;ates	#NULL!	1	1	2	0	0	1	12	0	#NULL!	#NULL!	#NULL!	#NULL!
ALL19	1	1	1	12	2	1	2	1	1	I sing	5	1	1	0	0		8	1		0	1	0	2	#NULL!		#NULL!	2	0	ALL19	#NULL!	#NULL!	#NULL!	#NULL!	#NULL!	#NULL!		#NULL!	#NULL!	#NULL!	#NULL!	0	0	2	1	0	#NULL!	#NULL!	#NULL!	#NULL!
GBC47	1	1	1	12	2	1	2	1	0		#NULL!	1	1	0	0		8	1		0	1	0	2	#NULL!		#NULL!	1	1	GBC47	1	1	13	1	1	0		#NULL!	1	1	1	0	0	1	12	0	#NULL!	#NULL!	#NULL!	#NULL!
TEN03	1	1	1	12	2	1	2	1	0		#NULL!	1	1	0	0		8	1		0	0	1	2	#NULL!		#NULL!	1	1	TEN03	1	1	14	1	1	1	CARPENTRY	#NULL!	1	1	1	0	0	1	12	0	#NULL!	#NULL!	#NULL!	#NULL!
WAL46	1	1	1	12	2	1	2	1	0		1	1	1	0	1		8	1		0	1	0	2	#NULL!		#NULL!	2	0	WAL46	#NULL!	#NULL!	#NULL!	#NULL!	#NULL!	#NULL!		#NULL!	#NULL!	#NULL!	#NULL!	0	0	2	1	0	#NULL!	#NULL!	#NULL!	#NULL!
GBC51	1	1	1	15	3	1	2	1	1		1	1	1	0	1		8	1		0	0	1	2	#NULL!		#NULL!	2	0	GBC51	#NULL!	#NULL!	#NULL!	#NULL!	#NULL!	#NULL!		#NULL!	#NULL!	#NULL!	#NULL!	0	0	2	1	0	#NULL!	#NULL!	#NULL!	#NULL!
GBC50	1	1	2	17	3	1	2	1	0		#NULL!	1	1	0	0		8	1		0	0	0	2	#NULL!		#NULL!	2	0	GBC50	#NULL!	#NULL!	#NULL!	#NULL!	#NULL!	#NULL!		#NULL!	#NULL!	#NULL!	#NULL!	0	0	2	1	0	#NULL!	#NULL!	#NULL!	#NULL!
WAL40	1	1	1	12	2	1	2	1	0		#NULL!	2	1	1	0		#NULL!	1		1	0	0	1	1		#NULL!	2	0	WAL40	#NULL!	#NULL!	#NULL!	#NULL!	#NULL!	#NULL!		#NULL!	#NULL!	#NULL!	#NULL!	0	0	2	1	0	#NULL!	#NULL!	#NULL!	#NULL!
MOG36	1	2	1	#NULL!	#NULL!	1	2	1	1	I am doing hairdressing	1	1	1	1	1		#NULL!	1		1	0	0	1	#NULL!		#NULL!	1	1	MOG36	2	2	14	1	1	0		#NULL!	1	1	1	0	0	1	12	0	#NULL!	#NULL!	#NULL!	#NULL!
AB05	1	2	2	10	2	2	0	1	0		#NULL!	1	1	1	1		#NULL!	1		1	1	0	1	1		#NULL!	1	1	AB05	2	2	11	1	1	1	HELP MY BROTHER TO WASH CLOTH	5	1	1	2	0	0	1	12	0	#NULL!	#NULL!	#NULL!	#NULL!
AB84	1	2	2	10	2	3	3	1	0		#NULL!	1	1	1	1		#NULL!	1		1	0	0	1	1		#NULL!	1	1	AB84	2	2	10	2	1	0	i make bread	2	4	1	1	0	0	1	12	0	#NULL!	#NULL!	#NULL!	#NULL!
ALL03	1	1	1	10	2	1	2	1	0		#NULL!	1	2	1	1		#NULL!	1		1	0	0	1	1		#NULL!	2	0	ALL03	#NULL!	#NULL!	#NULL!	#NULL!	#NULL!	#NULL!		#NULL!	#NULL!	#NULL!	#NULL!	0	0	2	1	0	#NULL!	#NULL!	#NULL!	#NULL!
ALL22	1	1	1	10	2	1	2	1	0		#NULL!	1	1	1	1		#NULL!	1		1	0	0	1	1		#NULL!	2	0	ALL22	#NULL!	#NULL!	#NULL!	#NULL!	#NULL!	#NULL!		#NULL!	#NULL!	#NULL!	#NULL!	0	0	2	1	0	#NULL!	#NULL!	#NULL!	#NULL!
ALL44	1	1	2	10	2	1	2	1	0		#NULL!	1	1	1	1		#NULL!	1		1	0	0	1	1		#NULL!	2	0	ALL44	#NULL!	#NULL!	#NULL!	#NULL!	#NULL!	#NULL!		#NULL!	#NULL!	#NULL!	#NULL!	0	0	2	1	0	#NULL!	#NULL!	#NULL!	#NULL!
BAP32	1	1	1	10	2	1	2	1	1	Drawing and selling comics	2	1	1	1	1		#NULL!	1		1	0	0	1	#NULL!		#NULL!	2	0	BAP32	#NULL!	#NULL!	#NULL!	#NULL!	#NULL!	#NULL!		#NULL!	#NULL!	#NULL!	#NULL!	0	0	2	1	0	#NULL!	#NULL!	#NULL!	#NULL!
BAP46	1	1	1	10	2	1	2	1	0		#NULL!	1	1	1	1		#NULL!	1		1	0	0	1	1		#NULL!	1	1	BAP46	1	1	12	1	1	0		#NULL!	1	1	1	1	1	1	123	1	1	1	1	1
BBC33	1	1	2	10	2	1	2	2	0		#NULL!	2	1	1	1		#NULL!	1		1	0	0	1	1		#NULL!	1	1	BBC33	1	2	11	1	1	1	study and sings	2	1	1	1	1	1	1	123	1	1	2	1	1
BBC44	1	1	2	10	2	1	2	1	0		#NULL!	1	2	1	1		#NULL!	1		1	0	0	1	1		#NULL!	2	0	BBC44	#NULL!	#NULL!	#NULL!	#NULL!	#NULL!	#NULL!		#NULL!	#NULL!	#NULL!	#NULL!	0	0	2	1	0	#NULL!	#NULL!	#NULL!	#NULL!
GBC28	1	1	1	10	2	1	2	1	0		#NULL!	1	1	1	1		#NULL!	1		1	0	0	1	1		#NULL!	2	0	GBC28	#NULL!	#NULL!	#NULL!	#NULL!	#NULL!	#NULL!		#NULL!	#NULL!	#NULL!	#NULL!	0	0	2	1	0	#NULL!	#NULL!	#NULL!	#NULL!
SED27	1	1	2	10	2	1	2	1	0		#NULL!	1	1	1	1		#NULL!	1		1	0	0	1	1		#NULL!	2	0	SED27	#NULL!	#NULL!	#NULL!	#NULL!	#NULL!	#NULL!		#NULL!	#NULL!	#NULL!	#NULL!	0	0	2	1	0	#NULL!	#NULL!	#NULL!	#NULL!
TEN34	1	1	2	10	2	1	2	1	0		#NULL!	1	1	1	1		#NULL!	1		1	0	0	1	1		#NULL!	2	0	TEN34	#NULL!	#NULL!	#NULL!	#NULL!	#NULL!	#NULL!		#NULL!	#NULL!	#NULL!	#NULL!	0	0	2	1	0	#NULL!	#NULL!	#NULL!	#NULL!
WAL01	1	1	2	10	2	1	2	1	0		#NULL!	1	1	1	1		#NULL!	1		1	0	0	1	1		#NULL!	1	1	WAL01	1	2	12	1	#NULL!	1	i make bead	1	1	1	1	0	0	1	12	0	#NULL!	#NULL!	#NULL!	#NULL!
WAL23	1	1	2	10	2	1	2	1	0		#NULL!	1	1	1	1		#NULL!	1		1	0	0	1	1		#NULL!	2	0	WAL23	#NULL!	#NULL!	#NULL!	#NULL!	#NULL!	#NULL!		#NULL!	#NULL!	#NULL!	#NULL!	0	0	2	1	0	#NULL!	#NULL!	#NULL!	#NULL!
WAL34	1	1	2	10	2	1	2	1	0		#NULL!	1	1	1	1		#NULL!	1		1	0	0	1	1		#NULL!	2	0	WAL34	#NULL!	#NULL!	#NULL!	#NULL!	#NULL!	#NULL!		#NULL!	#NULL!	#NULL!	#NULL!	0	0	2	1	0	#NULL!	#NULL!	#NULL!	#NULL!
YET09	1	1	2	10	2	1	2	1	0		#NULL!	1	1	1	1		#NULL!	1		1	0	0	1	1		#NULL!	1	1	YET09	1	2	15	1	1	0		#NULL!	1	1	1	1	1	1	123	1	1	2	1	1
AB43	1	2	1	11	2	1	2	1	1	Tailoring?	1	1	1	1	1		#NULL!	1		1	1	1	1	#NULL!		#NULL!	2	0	AB43	#NULL!	#NULL!	#NULL!	#NULL!	#NULL!	#NULL!		#NULL!	#NULL!	#NULL!	#NULL!	0	0	2	1	0	#NULL!	#NULL!	#NULL!	#NULL!
AB77	1	2	2	11	2	1	2	1	0		#NULL!	1	1	1	1		#NULL!	1		1	0	0	1	1		#NULL!	1	1	AB77	2	2	12	1	1	0	nothing	#NULL!	1	1	1	0	0	1	12	0	#NULL!	#NULL!	#NULL!	#NULL!
AB79	1	2	2	11	2	1	2	1	0		#NULL!	1	1	1	1		#NULL!	1		1	0	0	1	1		#NULL!	1	1	AB79	2	2	12	1	1	0	nothing	#NULL!	1	1	2	0	0	1	12	0	#NULL!	#NULL!	#NULL!	#NULL!
ACC26	1	1	1	11	2	1	2	1	0		#NULL!	1	1	1	1		#NULL!	1		1	0	0	1	1		#NULL!	2	0	ACC26	#NULL!	#NULL!	#NULL!	#NULL!	#NULL!	#NULL!		#NULL!	#NULL!	#NULL!	#NULL!	0	0	2	1	0	#NULL!	#NULL!	#NULL!	#NULL!
ALL28	1	1	1	11	2	1	2	1	0		#NULL!	1	1	1	1		#NULL!	1		1	0	0	1	1		#NULL!	1	1	ALL28	1	1	13	1	1	0		#NULL!	1	1	2	0	0	1	12	0	#NULL!	#NULL!	#NULL!	#NULL!
ALL33	1	1	1	11	2	1	2	1	0		#NULL!	1	1	1	1		#NULL!	1		1	0	0	1	1		#NULL!	1	1	ALL33	1	1	13	1	1	0		#NULL!	1	1	2	0	0	1	12	0	#NULL!	#NULL!	#NULL!	#NULL!
ALL38	1	1	2	11	2	1	2	2	0		#NULL!	1	1	1	1		#NULL!	1		1	0	0	1	1		#NULL!	2	0	ALL38	#NULL!	#NULL!	#NULL!	#NULL!	#NULL!	#NULL!		#NULL!	#NULL!	#NULL!	#NULL!	0	0	2	1	0	#NULL!	#NULL!	#NULL!	#NULL!
ALL46	1	1	1	11	2	1	2	1	0		#NULL!	1	1	1	1		#NULL!	2	Because of my age	1	0	0	1	1		#NULL!	1	1	ALL46	1	1	13	1	1	0		#NULL!	1	1	2	0	0	1	12	0	#NULL!	#NULL!	#NULL!	#NULL!
BAP12	1	1	1	11	2	1	2	2	0		#NULL!	1	1	1	1		#NULL!	1		1	1	0	1	1		#NULL!	2	0	BAP12	#NULL!	#NULL!	#NULL!	#NULL!	#NULL!	#NULL!		#NULL!	#NULL!	#NULL!	#NULL!	0	0	2	1	0	#NULL!	#NULL!	#NULL!	#NULL!
BAP47	1	1	1	11	2	1	2	1	0		#NULL!	1	1	1	1		#NULL!	1		1	0	0	1	1		#NULL!	2	0	BAP47	#NULL!	#NULL!	#NULL!	#NULL!	#NULL!	#NULL!		#NULL!	#NULL!	#NULL!	#NULL!	0	0	2	1	0	#NULL!	#NULL!	#NULL!	#NULL!
BBC25	1	1	2	11	2	1	2	1	0		#NULL!	1	1	1	1		#NULL!	1		1	1	0	1	1		#NULL!	2	0	BBC25	#NULL!	#NULL!	#NULL!	#NULL!	#NULL!	#NULL!		#NULL!	#NULL!	#NULL!	#NULL!	0	0	2	1	0	#NULL!	#NULL!	#NULL!	#NULL!
BBC50	1	1	2	11	2	1	2	1	1	Snacks	2	1	1	1	1		#NULL!	1		1	1	0	1	1		#NULL!	1	1	BBC50	1	2	13	1	1	0	never	#NULL!	1	1	1	1	1	1	123	1	1	2	2	1
GBC03	1	1	1	11	2	1	2	2	0		#NULL!	1	1	1	1		#NULL!	1		1	0	0	1	#NULL!		#NULL!	1	1	GBC03	1	1	12	2	2	0		#NULL!	1	11	1	1	1	1	123	1	1	1	1	1
GBC23	1	1	2	11	2	1	2	1	0		#NULL!	1	1	1	1		#NULL!	1		1	0	0	1	1		#NULL!	2	0	GBC23	#NULL!	#NULL!	#NULL!	#NULL!	#NULL!	#NULL!		#NULL!	#NULL!	#NULL!	#NULL!	0	0	2	1	0	#NULL!	#NULL!	#NULL!	#NULL!
GBC35	1	1	2	11	2	2	0	2	0		#NULL!	1	1	1	1		#NULL!	1		1	0	0	1	1		#NULL!	1	1	GBC35	1	2	12	1	1	0		#NULL!	1	1	2	1	1	1	123	1	1	2	2	1
HPS20	1	1	2	11	2	1	2	1	0		#NULL!	1	1	1	1		#NULL!	1		1	0	0	1	1		#NULL!	2	0	HPS20	#NULL!	#NULL!	#NULL!	#NULL!	#NULL!	#NULL!		#NULL!	#NULL!	#NULL!	#NULL!	0	0	2	1	0	#NULL!	#NULL!	#NULL!	#NULL!
HPS29	1	1	2	11	2	1	2	1	0		#NULL!	1	1	1	1		#NULL!	1		1	0	0	1	1		#NULL!	2	0	HPS29	#NULL!	#NULL!	#NULL!	#NULL!	#NULL!	#NULL!		#NULL!	#NULL!	#NULL!	#NULL!	0	0	2	1	0	#NULL!	#NULL!	#NULL!	#NULL!
HPS36	1	1	2	11	2	1	2	2	#NULL!		#NULL!	1	1	1	1		#NULL!	1		1	0	0	1	1		#NULL!	1	1	HPS36	1	2	12	1	1	#NULL!		#NULL!	1	1	2	1	1	1	123	1	1	2	1	1
MOG02	1	2	1	11	2	1	2	1	1	Rapping	2	1	1	1	1		#NULL!	1		1	0	0	1	1		#NULL!	1	1	MOG02	2	1	12	1	1	1		#NULL!	1	1	2	1	1	1	123	1	2	1	1	1
SED06	1	1	1	11	2	1	2	1	1	Drawing	5	1	1	1	1		#NULL!	1		1	0	0	1	1		#NULL!	2	0	SED06	#NULL!	#NULL!	#NULL!	#NULL!	#NULL!	#NULL!		#NULL!	#NULL!	#NULL!	#NULL!	0	0	2	1	0	#NULL!	#NULL!	#NULL!	#NULL!
SED33	1	1	1	11	2	1	2	1	0		#NULL!	1	1	1	1		#NULL!	1		1	0	0	1	#NULL!		#NULL!	2	0	SED33	#NULL!	#NULL!	#NULL!	#NULL!	#NULL!	#NULL!		#NULL!	#NULL!	#NULL!	#NULL!	0	0	2	1	0	#NULL!	#NULL!	#NULL!	#NULL!
TEN23	1	1	1	11	2	1	2	1	0		#NULL!	1	1	1	1		#NULL!	1		1	0	0	1	1		#NULL!	2	0	TEN23	#NULL!	#NULL!	#NULL!	#NULL!	#NULL!	#NULL!		#NULL!	#NULL!	#NULL!	#NULL!	0	0	2	1	0	#NULL!	#NULL!	#NULL!	#NULL!
TEN47	1	1	2	11	2	1	2	1	0		#NULL!	1	1	1	0		#NULL!	1		1	0	0	1	#NULL!		#NULL!	1	1	TEN47	1	2	12	1	1	0		#NULL!	1	1	1	0	0	1	12	0	#NULL!	#NULL!	#NULL!	#NULL!
USS23	1	2	1	11	2	2	0	1	0		#NULL!	4	1	1	1		#NULL!	2		1	0	0	1	1		#NULL!	2	0	USS23	#NULL!	#NULL!	#NULL!	#NULL!	#NULL!	#NULL!		#NULL!	#NULL!	#NULL!	#NULL!	0	0	2	1	0	#NULL!	#NULL!	#NULL!	#NULL!
USS39	1	2	1	11	2	1	2	1	0		#NULL!	1	1	1	1		#NULL!	1		1	0	0	1	1		#NULL!	2	0	USS39	#NULL!	#NULL!	#NULL!	#NULL!	#NULL!	#NULL!		#NULL!	#NULL!	#NULL!	#NULL!	0	1	2	13	0	2	1	1	2
USS40	1	2	1	11	2	1	2	1	0		#NULL!	1	1	1	1		#NULL!	1		1	0	0	1	1		#NULL!	2	0	USS40	#NULL!	#NULL!	#NULL!	#NULL!	#NULL!	#NULL!		#NULL!	#NULL!	#NULL!	#NULL!	0	0	2	1	0	#NULL!	#NULL!	#NULL!	#NULL!
WAL05	1	1	2	11	2	1	2	1	1	Hair dressing	2	1	1	1	1		#NULL!	1		1	0	0	1	#NULL!		#NULL!	2	0	WAL05	#NULL!	#NULL!	#NULL!	#NULL!	#NULL!	#NULL!		#NULL!	#NULL!	#NULL!	#NULL!	0	0	2	1	0	#NULL!	#NULL!	#NULL!	#NULL!
WAL24	1	1	2	11	2	1	2	1	0		#NULL!	1	1	1	1		#NULL!	1		1	0	0	1	1		#NULL!	2	0	WAL24	#NULL!	#NULL!	#NULL!	#NULL!	#NULL!	#NULL!		#NULL!	#NULL!	#NULL!	#NULL!	0	0	2	1	0	#NULL!	#NULL!	#NULL!	#NULL!
WAL47	1	1	1	11	2	1	2	1	1	i save money	1	1	1	1	1		#NULL!	1		1	0	0	1	1		#NULL!	2	0	WAL47	#NULL!	#NULL!	#NULL!	#NULL!	#NULL!	#NULL!		#NULL!	#NULL!	#NULL!	#NULL!	0	0	2	1	0	#NULL!	#NULL!	#NULL!	#NULL!
YET17	1	1	1	11	2	1	2	1	0		#NULL!	1	1	1	1		#NULL!	1		1	0	0	1	1		#NULL!	1	1	YET17	1	1	15	1	2	0		1	1	1	2	1	1	1	123	1	1	1	1	2
AB30	1	2	2	12	2	1	2	2	0		#NULL!	1	1	1	1		#NULL!	1		1	0	0	1	1		#NULL!	1	1	AB30	2	2	13	1	2	0		#NULL!	1	1	2	0	0	1	12	0	#NULL!	#NULL!	#NULL!	#NULL!
AB63	1	2	2	12	2	1	2	1	0		#NULL!	1	1	1	1		#NULL!	1		1	0	0	1	1		#NULL!	1	1	AB63	2	2	14	1	1	1	GO TO MY MOM'S SHOP	1	1	1	1	0	0	1	12	0	#NULL!	#NULL!	#NULL!	#NULL!
AB73	1	2	2	12	2	3	3	2	0		#NULL!	1	1	1	1		#NULL!	1		1	0	0	1	1		#NULL!	1	1	AB73	2	2	13	2	2	0		#NULL!	1	1	1	1	1	1	123	1	2	2	1	2
AB83	1	2	2	12	2	1	2	2	#NULL!		#NULL!	1	1	1	1		#NULL!	2		1	0	0	1	#NULL!		#NULL!	1	1	AB83	2	2	12	1	2	1	NURSE	1	1	1	2	0	0	1	12	0	#NULL!	#NULL!	#NULL!	#NULL!
ACC01	1	1	2	12	2	1	2	1	1	Trading	1	1	1	1	1		#NULL!	1		1	0	0	1	1		#NULL!	2	0	ACC01	#NULL!	#NULL!	#NULL!	#NULL!	#NULL!	#NULL!		#NULL!	#NULL!	#NULL!	#NULL!	0	0	2	1	0	#NULL!	#NULL!	#NULL!	#NULL!
ACC19	1	1	2	12	2	1	2	1	0		#NULL!	1	1	1	1		#NULL!	1		1	0	0	1	1		#NULL!	1	1	ACC19	1	2	13	1	1	0		#NULL!	1	1	1	1	1	1	123	1	1	2	1	1
ACC21	1	1	1	12	2	1	2	1	0		#NULL!	1	1	1	1		#NULL!	1		1	0	0	1	1		#NULL!	2	0	ACC21	#NULL!	#NULL!	#NULL!	#NULL!	#NULL!	#NULL!		#NULL!	#NULL!	#NULL!	#NULL!	0	0	2	1	0	#NULL!	#NULL!	#NULL!	#NULL!
ACC37	1	1	1	12	2	1	2	1	0		#NULL!	1	1	1	1		#NULL!	1		1	0	0	1	1		#NULL!	2	0	ACC37	#NULL!	#NULL!	#NULL!	#NULL!	#NULL!	#NULL!		#NULL!	#NULL!	#NULL!	#NULL!	0	0	2	1	0	#NULL!	#NULL!	#NULL!	#NULL!
BAP22	1	1	1	12	2	1	2	1	0		#NULL!	1	1	1	1		#NULL!	1		1	0	0	1	1		#NULL!	2	0	BAP22	#NULL!	#NULL!	#NULL!	#NULL!	#NULL!	#NULL!		#NULL!	#NULL!	#NULL!	#NULL!	0	0	2	1	0	#NULL!	#NULL!	#NULL!	#NULL!
BAP29	1	1	1	12	2	1	2	1	0		#NULL!	1	1	1	1		#NULL!	#NULL!		1	0	0	1	#NULL!		#NULL!	1	1	BAP29	1	1	13	1	1	0		#NULL!	1	1	1	0	0	1	12	0	#NULL!	#NULL!	#NULL!	#NULL!
BAP36	1	1	2	12	2	1	2	2	0		#NULL!	1	1	1	1		#NULL!	1		1	0	0	1	1		#NULL!	1	1	BAP36	1	2	14	1	1	0		#NULL!	1	1	2	1	1	1	123	1	1	2	1	1
BBC05	1	1	2	12	2	1	2	1	0		#NULL!	1	1	1	1		#NULL!	1		1	0	0	1	#NULL!		#NULL!	1	1	BBC05	1	2	13	1	2	0		#NULL!	1	1	1	0	0	1	12	0	#NULL!	#NULL!	#NULL!	#NULL!
BBC31	1	1	2	12	2	1	2	1	0		#NULL!	1	1	1	1		#NULL!	1		1	0	0	1	1		#NULL!	1	1	BBC31	1	2	13	1	1	1	study and do house chore	1	1	1	1	1	1	1	123	1	1	2	1	1
BBC43	1	1	2	12	2	1	2	1	0		#NULL!	1	1	1	1		#NULL!	1		1	0	0	1	1		#NULL!	2	0	BBC43	#NULL!	#NULL!	#NULL!	#NULL!	#NULL!	#NULL!		#NULL!	#NULL!	#NULL!	#NULL!	0	0	2	1	0	#NULL!	#NULL!	#NULL!	#NULL!
HPS32	1	1	2	12	2	1	2	1	0		#NULL!	1	1	1	1		#NULL!	1		1	0	0	1	1		#NULL!	2	0	HPS32	#NULL!	#NULL!	#NULL!	#NULL!	#NULL!	#NULL!		#NULL!	#NULL!	#NULL!	#NULL!	0	0	2	1	0	#NULL!	#NULL!	#NULL!	#NULL!
IJK46	1	2	1	12	2	1	2	#NULL!	0		#NULL!	1	1	1	1		#NULL!	1		1	0	0	1	1		#NULL!	1	1	IJK46	2	1	14	1	1	1	Barbing	1	1	1	2	0	0	1	12	0	#NULL!	#NULL!	#NULL!	#NULL!
IKG42	1	2	2	12	2	2	0	2	0		#NULL!	1	1	1	1		#NULL!	1		1	0	0	1	1		#NULL!	1	1	IKG42	2	2	12	2	1	0		#NULL!	1	1	1	1	1	1	123	1	2	2	2	2
IKL25	1	2	2	12	2	1	2	2	0		#NULL!	1	1	1	1		#NULL!	1		1	0	0	1	1		#NULL!	2	0	IKL25	#NULL!	#NULL!	#NULL!	#NULL!	#NULL!	#NULL!		#NULL!	#NULL!	#NULL!	#NULL!	0	0	2	1	0	#NULL!	#NULL!	#NULL!	#NULL!
IKL52	1	2	1	12	2	1	2	2	1	Tailoring	1	1	1	1	1		#NULL!	1		1	0	0	1	#NULL!	I dont have a sim card	#NULL!	1	1	IKL52	2	1	13	2	#NULL!	0		#NULL!	1	1	2	0	0	1	12	0	#NULL!	#NULL!	#NULL!	#NULL!
MOG40	1	2	2	12	2	1	2	1	1	Nil	#NULL!	1	1	1	1		#NULL!	1		1	0	0	1	1		#NULL!	1	1	MOG40	2	2	13	1	2	#NULL!	selling	2	1	1	2	0	0	1	12	0	#NULL!	#NULL!	#NULL!	#NULL!
TEN19	1	1	1	12	2	1	2	1	0		#NULL!	1	1	1	1		#NULL!	1		1	1	1	1	1		#NULL!	2	0	TEN19	#NULL!	#NULL!	#NULL!	#NULL!	#NULL!	#NULL!		#NULL!	#NULL!	#NULL!	#NULL!	0	0	2	1	0	#NULL!	#NULL!	#NULL!	#NULL!
TEN42	1	1	1	12	2	1	2	2	0		#NULL!	1	1	1	1		#NULL!	1		1	0	0	1	1		#NULL!	1	1	TEN42	1	1	13	1	#NULL!	0		#NULL!	1	2	1	1	1	1	123	1	1	1	1	1
USS20	1	2	1	12	2	1	2	1	0		#NULL!	1	1	1	1		#NULL!	1		1	0	0	1	1		#NULL!	1	1	USS20	2	1	14	1	1	0		1	1	1	2	1	1	1	123	1	2	1	2	2
USS28	1	2	1	12	2	1	2	1	0		1	1	1	1	1		#NULL!	1		1	0	0	1	1		#NULL!	2	0	USS28	#NULL!	#NULL!	#NULL!	#NULL!	#NULL!	#NULL!		#NULL!	#NULL!	#NULL!	#NULL!	0	0	2	1	0	#NULL!	#NULL!	#NULL!	#NULL!
USS29	1	2	1	12	2	1	2	2	0		#NULL!	1	1	1	1		#NULL!	1		1	0	0	1	1		#NULL!	2	0	USS29	#NULL!	#NULL!	#NULL!	#NULL!	#NULL!	#NULL!		#NULL!	#NULL!	#NULL!	#NULL!	0	0	2	1	0	#NULL!	#NULL!	#NULL!	#NULL!
USS32	1	2	2	12	2	1	2	1	0		#NULL!	1	1	1	1		#NULL!	1		1	0	0	1	1		#NULL!	1	1	USS32	2	1	12	2	1	1		5	4	1	1	1	1	1	123	1	2	1	2	1
USS45	1	2	2	12	2	2	0	1	0		#NULL!	1	1	1	1		#NULL!	1		1	0	0	1	1		#NULL!	1	1	USS45	2	2	15	1	2	0		#NULL!	1	1	2	1	1	1	123	1	2	2	2	2
USS48	1	2	1	12	2	1	2	1	0		#NULL!	1	1	1	1		#NULL!	1		1	1	0	1	1		#NULL!	1	1	USS48	2	1	13	1	1	0	office work and trader	1	1	1	1	1	1	1	123	1	2	1	2	1
WAL03	1	1	2	12	2	1	2	1	0		#NULL!	1	1	1	1		#NULL!	1		1	0	0	1	1		#NULL!	1	1	WAL03	1	2	13	1	1	0		#NULL!	1	1	2	0	0	1	12	0	#NULL!	#NULL!	#NULL!	#NULL!
WAL10	1	1	1	12	2	1	2	1	0		#NULL!	1	1	1	1		#NULL!	1		1	0	0	1	1		#NULL!	2	0	WAL10	#NULL!	#NULL!	#NULL!	#NULL!	#NULL!	#NULL!		#NULL!	#NULL!	#NULL!	#NULL!	0	0	2	1	0	#NULL!	#NULL!	#NULL!	#NULL!
WAL12	1	1	2	12	2	1	2	1	0		#NULL!	1	1	1	1		#NULL!	1		1	0	0	1	1		#NULL!	1	1	WAL12	1	2	13	1	1	0		#NULL!	1	1	1	0	0	1	12	0	#NULL!	#NULL!	#NULL!	#NULL!
YET42	1	1	1	12	2	1	2	1	0		#NULL!	1	1	1	1		#NULL!	1		1	0	0	1	1		#NULL!	1	1	YET42	1	1	15	1	1	0		1	1	1	2	0	0	1	12	0	#NULL!	#NULL!	#NULL!	#NULL!
AB44	1	2	1	13	2	1	2	2	0		#NULL!	1	1	1	1		#NULL!	1		1	1	1	1	1		#NULL!	1	1	AB44	2	1	14	1	2	1		#NULL!	1	1	1	0	0	1	12	0	#NULL!	#NULL!	#NULL!	#NULL!
ACC41	1	1	2	13	2	1	2	1	0		#NULL!	1	1	1	1		#NULL!	1		1	0	0	1	1		#NULL!	2	0	ACC41	#NULL!	#NULL!	#NULL!	#NULL!	#NULL!	#NULL!		#NULL!	#NULL!	#NULL!	#NULL!	0	0	2	1	0	#NULL!	#NULL!	#NULL!	#NULL!
ACC43	1	1	2	13	2	1	2	#NULL!	0		#NULL!	1	1	1	1		#NULL!	1		1	0	0	1	1		#NULL!	2	0	ACC43	#NULL!	#NULL!	#NULL!	#NULL!	#NULL!	#NULL!		#NULL!	#NULL!	#NULL!	#NULL!	0	0	2	1	0	#NULL!	#NULL!	#NULL!	#NULL!
ALL40	1	1	2	13	2	3	3	2	0		#NULL!	1	1	1	1		#NULL!	1		1	0	0	1	1		#NULL!	1	1	ALL40	1	2	15	1	2	0		#NULL!	1	1	1	1	1	1	123	1	1	2	3	1
BAP27	1	1	1	13	2	1	2	1	0		#NULL!	1	1	1	1		#NULL!	1		1	0	0	1	1		#NULL!	2	0	BAP27	#NULL!	#NULL!	#NULL!	#NULL!	#NULL!	#NULL!		#NULL!	#NULL!	#NULL!	#NULL!	0	1	2	13	0	1	1	1	1
BAP28	1	1	1	13	2	1	2	1	0		#NULL!	1	1	1	1		#NULL!	1		1	0	0	1	1		#NULL!	2	0	BAP28	#NULL!	#NULL!	#NULL!	#NULL!	#NULL!	#NULL!		#NULL!	#NULL!	#NULL!	#NULL!	0	0	2	1	0	#NULL!	#NULL!	#NULL!	#NULL!
BAP48	1	1	1	13	2	1	2	1	0		#NULL!	1	1	1	1		#NULL!	1		1	1	0	1	1		#NULL!	2	0	BAP48	#NULL!	#NULL!	#NULL!	#NULL!	#NULL!	#NULL!		#NULL!	#NULL!	#NULL!	#NULL!	0	0	2	1	0	#NULL!	#NULL!	#NULL!	#NULL!
BBC24	1	1	1	13	2	1	2	1	0		#NULL!	1	1	1	1		#NULL!	1		1	0	0	1	1		#NULL!	1	1	BBC24	1	1	13	1	2	0		#NULL!	1	1	11	0	0	1	12	0	#NULL!	#NULL!	#NULL!	#NULL!
BOH21	1	2	1	13	2	1	2	1	0		#NULL!	1	1	1	1		#NULL!	1		1	0	0	1	1		#NULL!	1	1	BOH21	2	1	15	2	1	0		#NULL!	4	1	2	1	1	1	123	1	2	1	2	1
GBC06	1	1	1	13	2	1	2	2	0		#NULL!	1	1	1	1		#NULL!	1		1	0	0	1	1		#NULL!	2	0	GBC06	#NULL!	#NULL!	#NULL!	#NULL!	#NULL!	#NULL!		#NULL!	#NULL!	#NULL!	#NULL!	0	1	2	13	0	1	1	1	1
GBC07	1	1	2	13	2	1	2	2	0		#NULL!	1	1	1	1		#NULL!	1		1	0	0	1	1		#NULL!	1	1	GBC07	1	2	14	1	2	0		#NULL!	1	1	1	1	1	1	123	1	1	2	2	2
GBC26	1	1	1	13	2	1	2	1	0		#NULL!	1	1	1	1		#NULL!	1		1	0	0	1	1		#NULL!	2	0	GBC26	#NULL!	#NULL!	#NULL!	#NULL!	#NULL!	#NULL!		#NULL!	#NULL!	#NULL!	#NULL!	0	0	2	1	0	#NULL!	#NULL!	#NULL!	#NULL!
HPS09	1	1	1	13	2	2	0	1	0		#NULL!	1	1	1	1		#NULL!	1		1	0	0	1	#NULL!		#NULL!	2	0	HPS09	#NULL!	#NULL!	#NULL!	#NULL!	#NULL!	#NULL!		#NULL!	#NULL!	#NULL!	#NULL!	0	0	2	1	0	#NULL!	#NULL!	#NULL!	#NULL!
IJK04	1	2	1	13	2	1	2	1	0		#NULL!	1	1	1	1		#NULL!	1		1	0	0	1	1		#NULL!	1	1	IJK04	2	1	12	1	2	0		#NULL!	1	1	1	1	1	1	123	1	2	1	1	2
IJK22	1	2	1	13	2	1	2	1	1	Tailoring	1	1	1	1	1		#NULL!	1		1	1	0	1	1		#NULL!	2	0	IJK22	#NULL!	#NULL!	#NULL!	#NULL!	#NULL!	#NULL!		#NULL!	#NULL!	#NULL!	#NULL!	0	0	2	1	0	#NULL!	#NULL!	#NULL!	#NULL!
IJK41	1	2	2	13	2	3	3	1	0		#NULL!	1	2	1	1		#NULL!	1		1	0	0	1	1		#NULL!	2	0	IJK41	#NULL!	#NULL!	#NULL!	#NULL!	#NULL!	#NULL!		#NULL!	#NULL!	#NULL!	#NULL!	0	0	2	1	0	#NULL!	#NULL!	#NULL!	#NULL!
IKG01	1	2	2	13	2	1	2	1	0		#NULL!	1	1	1	1		#NULL!	1		1	0	0	1	1		#NULL!	2	0	IKG01	#NULL!	#NULL!	#NULL!	#NULL!	#NULL!	#NULL!		#NULL!	#NULL!	#NULL!	#NULL!	0	0	2	1	0	#NULL!	#NULL!	#NULL!	#NULL!
IKL01	1	2	1	13	2	1	2	1	0		#NULL!	1	1	1	1		#NULL!	1		1	0	0	1	1		#NULL!	1	1	IKL01	2	1	14	2	2	0		#NULL!	1	1	1	1	1	1	123	1	2	1	2	2
IKL27	1	2	2	13	2	1	2	1	0		#NULL!	1	1	1	1		#NULL!	1		1	0	0	1	1		#NULL!	2	0	IKL27	#NULL!	#NULL!	#NULL!	#NULL!	#NULL!	#NULL!		#NULL!	#NULL!	#NULL!	#NULL!	0	0	2	1	0	#NULL!	#NULL!	#NULL!	#NULL!
IKL29	1	2	1	13	2	1	2	#NULL!	0		#NULL!	1	1	1	1		#NULL!	1		1	0	0	1	1		#NULL!	1	1	IKL29	2	1	14	1	1	0		#NULL!	1	1	1	1	1	1	123	1	2	1	3	1
IKL36	1	2	1	13	2	1	2	1	0		#NULL!	1	1	1	1		#NULL!	1		1	0	0	1	1		#NULL!	2	0	IKL36	#NULL!	#NULL!	#NULL!	#NULL!	#NULL!	#NULL!		#NULL!	#NULL!	#NULL!	#NULL!	0	0	2	1	0	#NULL!	#NULL!	#NULL!	#NULL!
IKL51	1	2	2	13	2	1	2	1	1	Hair stylist	2	1	1	1	1		#NULL!	1		1	0	0	1	#NULL!	cant remember	#NULL!	2	0	IKL51	#NULL!	#NULL!	#NULL!	#NULL!	#NULL!	#NULL!		#NULL!	#NULL!	#NULL!	#NULL!	0	0	2	1	0	#NULL!	#NULL!	#NULL!	#NULL!
MOG09	1	2	2	13	2	1	2	2	0		#NULL!	1	1	1	1		#NULL!	1		1	0	0	1	1		#NULL!	1	1	MOG09	2	2	14	1	1	1		1	1	1	2	1	1	1	123	1	2	2	1	1
MOG35	1	2	1	13	2	1	2	1	0		#NULL!	1	1	1	1		#NULL!	1		1	0	0	1	1		#NULL!	1	1	MOG35	2	1	17	1	2	1	assiting my dad in his shop	1	1	1	1	0	0	1	12	0	#NULL!	#NULL!	#NULL!	#NULL!
OBA06	1	2	1	13	2	1	2	1	0		#NULL!	1	1	1	1		#NULL!	1		1	0	0	1	1		#NULL!	1	1	OBA06	2	1	15	1	2	0		#NULL!	1	1	1	1	1	1	123	1	2	1	2	2
OBA14	1	2	1	13	2	2	0	2	1	House cleaner	4	1	1	1	1		#NULL!	1		1	0	0	1	1		#NULL!	1	1	OBA14	2	1	14	2	1	1	Househelp	4	4	1	2	0	0	1	12	0	#NULL!	#NULL!	#NULL!	#NULL!
OBA45	1	2	2	13	2	1	2	1	0		#NULL!	1	1	1	1		#NULL!	1		1	0	0	1	1		#NULL!	1	1	OBA45	2	2	14	3	1	0		1	1	1	2	1	1	1	123	1	2	2	2	1
SAG42	1	2	1	13	2	1	2	1	0		#NULL!	1	2	1	1		#NULL!	1		1	0	0	1	1		#NULL!	1	1	SAG42	2	1	10	1	1	0		#NULL!	1	2	2	1	1	1	123	1	2	1	1	1
SED36	1	1	1	13	2	1	2	2	0		#NULL!	1	1	1	1		#NULL!	1		1	1	1	1	1		#NULL!	1	1	SED36	1	1	14	1	2	0		#NULL!	1	1	2	0	0	1	12	0	#NULL!	#NULL!	#NULL!	#NULL!
USS02	1	2	2	13	2	1	2	2	0		#NULL!	2	1	1	1		#NULL!	1		1	0	0	1	1		#NULL!	1	1	USS02	2	2	14	1	1	0		#NULL!	1	1	2	0	0	1	12	0	#NULL!	#NULL!	#NULL!	#NULL!
WAL48	1	1	1	13	2	1	2	1	1	i teach people how to play musical instrument	4	1	1	1	1		#NULL!	1		1	0	1	1	1		#NULL!	1	1	WAL48	1	1	14	1	1	1		#NULL!	1	1	1	0	0	1	12	0	#NULL!	#NULL!	#NULL!	#NULL!
AB01	1	2	1	14	2	2	0	1	1	Phone repairer	4	1	1	1	1		#NULL!	1		1	1	0	1	1		#NULL!	1	1	AB01	2	1	13	1	1	0		3	1	1	1	1	1	1	123	1	2	1	1	1
AB16	1	2	2	14	2	3	3	2	0		#NULL!	1	2	1	1		#NULL!	1		1	0	0	1	1		#NULL!	1	1	AB16	2	2	12	1	1	0		#NULL!	1	1	2	0	0	1	12	0	#NULL!	#NULL!	#NULL!	#NULL!
BOH10	1	2	1	14	2	1	2	1	0		#NULL!	1	1	1	1		#NULL!	1		1	0	0	1	#NULL!		#NULL!	1	1	BOH10	2	1	14	1	1	1		1	1	1	1	0	0	1	12	0	#NULL!	#NULL!	#NULL!	#NULL!
IJK01	1	2	1	14	2	2	0	2	0		1	1	1	1	1		#NULL!	1		1	1	0	1	1		#NULL!	1	1	IJK01	2	1	14	2	1	0		#NULL!	1	1	1	0	0	1	12	0	#NULL!	#NULL!	#NULL!	#NULL!
IJK12	1	2	2	14	2	1	2	2	0		#NULL!	1	2	1	1		#NULL!	1		1	0	1	1	1		#NULL!	1	1	IJK12	2	2	15	2	1	0		#NULL!	1	4	1	1	1	1	123	1	2	2	3	2
IJK19	1	2	1	14	2	1	2	1	1	Trade pepper	1	1	1	1	1		#NULL!	1		1	0	0	1	1		#NULL!	1	1	IJK19	2	1	15	1	1	1	Fashion designer	1	1	1	1	1	1	1	123	1	2	1	1	1
IKG57	1	2	2	14	2	1	2	2	0		#NULL!	2	1	1	0		#NULL!	2		1	1	0	1	1		#NULL!	1	1	IKG57	2	2	13	1	1	1	Selling fruits	1	1	1	2	0	0	1	12	0	#NULL!	#NULL!	#NULL!	#NULL!
IKG58	1	2	2	14	2	2	0	1	0		#NULL!	#NULL!	1	1	1		#NULL!	1		1	1	0	1	1		#NULL!	1	1	IKG58	2	2	12	1	1	0		#NULL!	1	1	#NULL!	1	1	1	123	1	2	2	1	2
IKL17	1	2	1	14	2	2	0	1	0		#NULL!	1	1	1	1		#NULL!	1		1	0	0	1	1		#NULL!	2	0	IKL17	#NULL!	#NULL!	#NULL!	#NULL!	#NULL!	#NULL!		#NULL!	#NULL!	#NULL!	#NULL!	0	0	2	1	0	#NULL!	#NULL!	#NULL!	#NULL!
OBA47	1	2	1	14	2	1	2	1	0		#NULL!	1	1	1	1		#NULL!	1		1	0	0	1	1		#NULL!	1	1	OBA47	2	1	14	1	1	0	Contribution	1	1	1	1	1	1	1	123	1	2	1	1	1
SED51	1	1	2	14	2	1	2	1	0		#NULL!	1	1	1	1		#NULL!	1		1	0	0	1	#NULL!		#NULL!	2	0	SED51	#NULL!	#NULL!	#NULL!	#NULL!	#NULL!	#NULL!		#NULL!	#NULL!	#NULL!	#NULL!	0	0	2	1	0	#NULL!	#NULL!	#NULL!	#NULL!
YET22	1	1	2	14	2	1	2	1	0		#NULL!	1	1	1	1		#NULL!	1		1	0	0	1	1		#NULL!	2	0	YET22	#NULL!	#NULL!	#NULL!	#NULL!	#NULL!	#NULL!		#NULL!	#NULL!	#NULL!	#NULL!	0	0	2	1	0	#NULL!	#NULL!	#NULL!	#NULL!
IKG53	1	2	2	15	3	1	2	1	0		2	1	1	1	0		#NULL!	1		1	0	0	1	1		#NULL!	2	0	IKG53	#NULL!	#NULL!	#NULL!	#NULL!	#NULL!	#NULL!		#NULL!	#NULL!	#NULL!	#NULL!	0	0	2	1	0	#NULL!	#NULL!	#NULL!	#NULL!
YET26	1	1	1	10	2	1	2	1	0		#NULL!	1	1	0	0		3	1		1	0	0	1	1		#NULL!	1	1	YET26	1	1	14	1	1	0		#NULL!	1	1	1	0	0	1	12	0	#NULL!	#NULL!	#NULL!	#NULL!
ALL15	1	1	2	10	2	1	2	1	0		#NULL!	1	1	0	0		15	1		1	0	0	1	1		#NULL!	2	0	ALL15	#NULL!	#NULL!	#NULL!	#NULL!	#NULL!	#NULL!		#NULL!	#NULL!	#NULL!	#NULL!	0	0	2	1	0	#NULL!	#NULL!	#NULL!	#NULL!
HPS24	1	1	1	13	2	1	2	1	0		#NULL!	1	1	0	0		15	1		1	1	1	1	1		#NULL!	1	1	HPS24	1	2	11	1	1	1	I made bead	5	1	1	2	0	0	1	12	0	#NULL!	#NULL!	#NULL!	#NULL!
HPS28	1	1	1	11	2	1	2	1	0		#NULL!	1	1	0	0		8	1		1	1	1	1	1		#NULL!	1	1	HPS28	1	1	11	1	1	1	Computer training	3	1	1	2	1	1	1	123	1	1	1	1	1
BBC23	1	1	2	13	2	1	2	1	0		#NULL!	1	1	0	0		8	1		1	0	0	1	1		#NULL!	1	1	BBC23	1	2	13	1	1	0		#NULL!	1	1	1	0	0	1	12	0	#NULL!	#NULL!	#NULL!	#NULL!
USS46	1	2	1	13	2	1	2	1	0		#NULL!	1	1	0	0		8	1		1	1	0	1	1		#NULL!	1	1	USS46	2	1	13	1	1	0		5	1	1	2	0	0	1	12	0	#NULL!	#NULL!	#NULL!	#NULL!
IKG32	1	2	2	12	2	1	2	2	1	Hawks Oranges	1	1	1	0	0		8	1		1	1	1	1	1		#NULL!	2	0	IKG32	#NULL!	#NULL!	#NULL!	#NULL!	#NULL!	#NULL!		#NULL!	#NULL!	#NULL!	#NULL!	0	0	2	1	0	#NULL!	#NULL!	#NULL!	#NULL!
IJK11	1	2	2	13	2	1	2	1	0		#NULL!	1	1	0	0		8	1		1	0	0	1	1		#NULL!	1	1	IJK11	2	2	14	1	2	1	Chinchin	2	1	1	2	1	1	1	123	1	2	2	1	1
SAG35	1	2	2	14	2	1	2	2	0		#NULL!	1	2	0	0		8	1		1	1	0	1	1		#NULL!	2	0	SAG35	#NULL!	#NULL!	#NULL!	#NULL!	#NULL!	#NULL!		#NULL!	#NULL!	#NULL!	#NULL!	0	0	2	1	0	#NULL!	#NULL!	#NULL!	#NULL!
IJK23	1	2	2	14	2	2	0	2	0		#NULL!	1	1	0	0		3	1		1	0	0	1	1		#NULL!	1	1	IJK23	2	2	14	1	2	0		#NULL!	2	1	1	0	0	1	12	0	#NULL!	#NULL!	#NULL!	#NULL!
HPS52	1	1	1	11	2	1	2	1	0		#NULL!	1	1	0	0		8	1		1	0	0	1	1		#NULL!	2	0	HPS52	#NULL!	#NULL!	#NULL!	#NULL!	#NULL!	#NULL!		#NULL!	#NULL!	#NULL!	#NULL!	0	0	2	1	0	#NULL!	#NULL!	#NULL!	#NULL!
YET39	1	1	1	10	2	1	2	2	0		#NULL!	1	3	0	0		15	1		1	0	0	1	1		#NULL!	1	1	YET39	1	1	14	1	1	0		#NULL!	1	1	1	1	1	1	123	1	1	1	1	1
SAG34	1	2	1	13	2	1	2	1	0		#NULL!	1	1	0	0		15	1		1	1	0	1	1		#NULL!	1	1	SAG34	2	1	15	1	#NULL!	0		1	1	1	1	0	0	1	12	0	#NULL!	#NULL!	#NULL!	#NULL!
ALL06	1	1	2	10	2	1	2	1	0		#NULL!	1	1	0	0		4	1		1	0	0	1	1		#NULL!	2	0	ALL06	#NULL!	#NULL!	#NULL!	#NULL!	#NULL!	#NULL!		#NULL!	#NULL!	#NULL!	#NULL!	0	0	2	13	0	1	2	1	2
ACC10	1	1	1	13	2	1	2	1	0		#NULL!	1	1	0	0		3	1		1	0	0	1	#NULL!		#NULL!	1	1	ACC10	1	1	13	1	1	0	i use to read	3	1	1	2	1	1	1	123	1	1	1	1	1
HPS49	1	1	2	12	2	1	2	1	1	I sell my Mum's farm product	5	1	1	0	0		3	1		1	0	0	1	1		#NULL!	1	1	HPS49	1	2	12	1	1	#NULL!		#NULL!	1	1	2	0	0	1	12	0	#NULL!	#NULL!	#NULL!	#NULL!
GBC04	1	1	2	13	2	3	3	1	0		#NULL!	1	1	0	0		13	1		1	0	0	1	#NULL!		#NULL!	1	1	GBC04	1	2	13	1	2	0		#NULL!	1	1	1	1	1	1	123	1	1	2	1	2
SAG09	1	2	2	14	2	1	2	1	1	Selling pure water	4	1	1	0	0		3	1		1	0	0	1	1		#NULL!	1	1	SAG09	2	2	16	1	1	0		#NULL!	1	1	2	0	0	1	12	0	#NULL!	#NULL!	#NULL!	#NULL!
WAL35	1	1	1	12	2	1	2	1	0		#NULL!	2	1	0	0		12	1		1	0	0	1	1		#NULL!	1	1	WAL35	1	1	14	1	1	0		#NULL!	1	1	1	0	0	1	12	0	#NULL!	#NULL!	#NULL!	#NULL!
BOH03	1	2	1	12	2	1	2	2	0		#NULL!	1	2	0	0		4	1		1	0	0	1	1		#NULL!	1	1	BOH03	2	1	16	1	1	0		#NULL!	1	1	1	1	1	1	123	1	2	1	1	1
IKL06	1	2	2	14	2	1	2	1	0		#NULL!	1	1	0	0		4	1		1	0	0	1	1		#NULL!	2	0	IKL06	#NULL!	#NULL!	#NULL!	#NULL!	#NULL!	#NULL!		#NULL!	#NULL!	#NULL!	#NULL!	0	0	2	1	0	#NULL!	#NULL!	#NULL!	#NULL!
IKL02	1	2	1	12	2	1	2	1	0		#NULL!	1	1	0	0		8	1		1	0	0	1	1		#NULL!	1	1	IKL02	2	1	14	1	1	0		#NULL!	1	1	1	1	1	1	123	1	2	1	1	1
IJK29	1	2	1	11	2	1	2	1	0		#NULL!	1	1	0	0		3	1		1	0	1	1	1		#NULL!	1	1	IJK29	2	1	13	1	1	1	Carpenter	1	1	1	2	1	1	1	123	1	2	1	1	1
HPS37	1	1	1	12	2	1	2	1	0		#NULL!	1	1	0	0		6	1		1	0	0	1	1		#NULL!	2	0	HPS37	#NULL!	#NULL!	#NULL!	#NULL!	#NULL!	#NULL!		#NULL!	#NULL!	#NULL!	#NULL!	0	0	2	1	0	#NULL!	#NULL!	#NULL!	#NULL!
HPS05	1	1	1	12	2	1	2	1	0		#NULL!	1	1	0	0		6	1		1	1	0	1	1		#NULL!	2	0	HPS05	#NULL!	#NULL!	#NULL!	#NULL!	#NULL!	#NULL!		#NULL!	#NULL!	#NULL!	#NULL!	0	0	2	1	0	#NULL!	#NULL!	#NULL!	#NULL!
GBC37	1	1	1	11	2	1	2	1	0		#NULL!	1	1	0	0		14	1		1	0	0	1	1		#NULL!	1	1	GBC37	1	1	11	1	1	0	learning	1	1	1	2	1	1	1	123	1	1	1	2	1
ALL35	1	1	2	10	2	1	2	1	0		#NULL!	1	1	0	0		8	1		1	0	0	1	1		#NULL!	1	1	ALL35	1	2	11	#NULL!	1	0		#NULL!	1	1	2	1	1	1	123	1	1	2	2	2
BBC40	1	1	2	11	2	1	2	1	0		1	1	1	0	0		8	1		1	1	0	1	1		#NULL!	1	1	BBC40	1	2	12	1	1	1	studying and making wig	2	1	1	1	0	0	1	12	0	#NULL!	#NULL!	#NULL!	#NULL!
CHS23	1	2	1	12	2	1	2	1	0		1	1	1	0	1		8	1		1	0	0	1	1		#NULL!	2	0	CHS23	#NULL!	#NULL!	#NULL!	#NULL!	#NULL!	#NULL!		#NULL!	#NULL!	#NULL!	#NULL!	0	0	2	1	0	#NULL!	#NULL!	#NULL!	#NULL!
GBC49	1	1	1	13	2	1	2	1	1	Play football	1	1	1	0	0		8	1		1	0	0	1	1		#NULL!	2	0	GBC49	#NULL!	#NULL!	#NULL!	#NULL!	#NULL!	#NULL!		#NULL!	#NULL!	#NULL!	#NULL!	0	0	2	1	0	#NULL!	#NULL!	#NULL!	#NULL!
GBC52	1	1	1	13	2	1	2	2	1	sport activities	1	1	1	0	1		8	1		1	0	0	1	1		#NULL!	2	0	GBC52	#NULL!	#NULL!	#NULL!	#NULL!	#NULL!	#NULL!		#NULL!	#NULL!	#NULL!	#NULL!	0	0	2	1	0	#NULL!	#NULL!	#NULL!	#NULL!
YET46	1	1	1	13	2	1	2	1	0		#NULL!	1	1	0	0		8	1		1	0	0	1	1		#NULL!	2	0	YET46	#NULL!	#NULL!	#NULL!	#NULL!	#NULL!	#NULL!		#NULL!	#NULL!	#NULL!	#NULL!	0	0	2	1	0	#NULL!	#NULL!	#NULL!	#NULL!
SAG26	1	2	1	14	2	2	0	1	0		#NULL!	4	1	1	1		#NULL!	2	Too small to have a phone	0	0	0	1	1		#NULL!	1	1	SAG26	2	1	14	1	1	0		2	1	1	2	0	0	1	12	0	#NULL!	#NULL!	#NULL!	#NULL!
ALL26	1	1	2	10	2	2	0	1	0		#NULL!	4	1	1	1		#NULL!	1		0	0	1	1	1		#NULL!	2	0	ALL26	#NULL!	#NULL!	#NULL!	#NULL!	#NULL!	#NULL!		#NULL!	#NULL!	#NULL!	#NULL!	0	0	2	13	0	1	2	2	1
BAP23	1	1	1	10	2	1	#NULL!	1	0		#NULL!	1	1	1	1		#NULL!	1		0	0	1	1	1		#NULL!	1	1	BAP23	1	1	11	1	1	0		#NULL!	1	1	2	1	1	1	123	1	1	1	1	1
BAP30	1	1	2	10	2	1	2	1	0		#NULL!	1	1	1	1		#NULL!	1		0	1	0	1	#NULL!		#NULL!	2	0	BAP30	#NULL!	#NULL!	#NULL!	#NULL!	#NULL!	#NULL!		#NULL!	#NULL!	#NULL!	#NULL!	0	0	2	1	0	#NULL!	#NULL!	#NULL!	#NULL!
BAP49	1	1	1	10	2	1	2	1	0		#NULL!	1	1	1	1		#NULL!	1		0	0	1	1	1		#NULL!	2	0	BAP49	#NULL!	#NULL!	#NULL!	#NULL!	#NULL!	#NULL!		#NULL!	#NULL!	#NULL!	#NULL!	0	0	2	1	0	#NULL!	#NULL!	#NULL!	#NULL!
BBC36	1	1	2	10	2	1	2	1	0		#NULL!	1	1	1	1		#NULL!	1		0	1	0	1	1		#NULL!	1	1	BBC36	1	2	11	2	1	0	reading	1	1	1	1	1	1	1	123	1	1	2	1	1
HPS65	1	1	2	10	2	2	0	1	0		#NULL!	4	1	1	1		#NULL!	1		0	1	0	1	1		#NULL!	2	0	HPS65	#NULL!	#NULL!	#NULL!	#NULL!	#NULL!	#NULL!		#NULL!	#NULL!	#NULL!	#NULL!	0	0	2	1	0	#NULL!	#NULL!	#NULL!	#NULL!
YET24	1	1	1	10	2	1	2	1	0		#NULL!	1	1	1	1		#NULL!	1		0	1	0	1	1		#NULL!	1	1	YET24	1	1	15	1	1	0		#NULL!	1	1	2	1	1	1	123	1	1	1	1	1
AB47	1	2	2	11	2	1	2	1	0		#NULL!	1	1	1	1		#NULL!	1		0	1	0	1	1		#NULL!	1	1	AB47	2	2	12	1	1	0		1	1	1	1	1	1	1	123	1	2	2	1	1
ALL42	1	1	2	11	2	1	2	1	0		#NULL!	1	1	1	1		#NULL!	1		0	1	0	1	1		#NULL!	2	0	ALL42	#NULL!	#NULL!	#NULL!	#NULL!	#NULL!	#NULL!		#NULL!	#NULL!	#NULL!	#NULL!	0	0	2	1	0	#NULL!	#NULL!	#NULL!	#NULL!
BBC29	1	1	2	11	2	2	0	1	0		#NULL!	1	1	1	0		#NULL!	1		0	0	1	1	1		#NULL!	1	1	BBC29	1	2	12	1	1	0	nothing	1	1	1	1	0	0	1	12	0	#NULL!	#NULL!	#NULL!	#NULL!
GBC09	1	1	2	11	2	2	0	1	0		#NULL!	1	1	1	1		#NULL!	1		0	1	0	1	1		#NULL!	2	0	GBC09	#NULL!	#NULL!	#NULL!	#NULL!	#NULL!	#NULL!		#NULL!	#NULL!	#NULL!	#NULL!	0	0	2	1	0	#NULL!	#NULL!	#NULL!	#NULL!
GBC31	1	1	2	11	2	1	2	1	0		#NULL!	1	1	1	1		#NULL!	1		0	1	0	1	1		#NULL!	2	0	GBC31	#NULL!	#NULL!	#NULL!	#NULL!	#NULL!	#NULL!		#NULL!	#NULL!	#NULL!	#NULL!	0	0	2	1	0	#NULL!	#NULL!	#NULL!	#NULL!
GBC32	1	1	2	11	2	1	2	1	0		#NULL!	1	1	1	1		#NULL!	1		0	1	0	1	1		#NULL!	2	0	GBC32	#NULL!	#NULL!	#NULL!	#NULL!	#NULL!	#NULL!		#NULL!	#NULL!	#NULL!	#NULL!	0	0	2	1	0	#NULL!	#NULL!	#NULL!	#NULL!
IJK45	1	2	1	11	2	1	2	1	0		#NULL!	1	1	1	1		#NULL!	1		0	1	0	1	1		#NULL!	1	1	IJK45	2	1	11	1	1	0		#NULL!	1	1	1	0	0	1	12	0	#NULL!	#NULL!	#NULL!	#NULL!
SED09	1	1	2	11	2	1	2	1	0		#NULL!	1	1	1	1		#NULL!	1		0	1	0	1	1		#NULL!	2	0	SED09	#NULL!	#NULL!	#NULL!	#NULL!	#NULL!	#NULL!		#NULL!	#NULL!	#NULL!	#NULL!	0	0	2	1	0	#NULL!	#NULL!	#NULL!	#NULL!
SED54	1	1	1	11	2	1	2	1	0		#NULL!	1	1	1	1		#NULL!	1		0	1	0	1	1		#NULL!	2	0	SED54	#NULL!	#NULL!	#NULL!	#NULL!	#NULL!	#NULL!		#NULL!	#NULL!	#NULL!	#NULL!	0	0	2	1	0	#NULL!	#NULL!	#NULL!	#NULL!
TEN17	1	1	1	11	2	2	0	1	0		#NULL!	1	1	1	1		#NULL!	1		0	0	1	1	1		#NULL!	2	0	TEN17	#NULL!	#NULL!	#NULL!	#NULL!	#NULL!	#NULL!		#NULL!	#NULL!	#NULL!	#NULL!	0	0	2	1	0	#NULL!	#NULL!	#NULL!	#NULL!
TEN22	1	1	1	11	2	1	2	1	0		#NULL!	1	1	1	1		#NULL!	1		0	1	0	1	1		#NULL!	1	1	TEN22	1	1	12	1	2	0		#NULL!	1	1	1	0	0	1	12	0	#NULL!	#NULL!	#NULL!	#NULL!
TEN28	1	1	2	11	2	1	2	1	0		#NULL!	1	2	1	1		#NULL!	1		0	1	0	1	1		#NULL!	1	1	TEN28	1	2	12	2	1	0		#NULL!	1	2	1	0	0	1	12	0	#NULL!	#NULL!	#NULL!	#NULL!
TEN50	1	1	2	11	2	1	2	2	0		#NULL!	1	1	1	1		#NULL!	1		0	1	0	1	#NULL!		#NULL!	2	0	TEN50	#NULL!	#NULL!	#NULL!	#NULL!	#NULL!	#NULL!		#NULL!	#NULL!	#NULL!	#NULL!	0	0	2	1	0	#NULL!	#NULL!	#NULL!	#NULL!
USS15	1	2	2	11	2	1	2	1	0		#NULL!	1	1	1	1		#NULL!	1		0	1	0	1	1		#NULL!	2	0	USS15	#NULL!	#NULL!	#NULL!	#NULL!	#NULL!	#NULL!		#NULL!	#NULL!	#NULL!	#NULL!	0	0	2	1	0	#NULL!	#NULL!	#NULL!	#NULL!
YET28	1	1	1	11	2	1	2	1	0		#NULL!	1	1	1	1		#NULL!	1		0	1	0	1	1		#NULL!	1	1	YET28	1	1	#NULL!	1	1	0		#NULL!	1	1	1	1	1	1	123	1	1	1	1	1
YET32	1	1	1	11	2	1	2	1	0		#NULL!	1	1	1	1		#NULL!	1		0	1	0	1	1		#NULL!	1	1	YET32	1	1	13	1	1	0		1	1	1	1	0	0	1	12	0	#NULL!	#NULL!	#NULL!	#NULL!
AB53	1	2	1	12	2	1	2	1	1	Hawks	3	1	1	1	1		#NULL!	1		0	1	0	1	1		#NULL!	1	1	AB53	2	1	13	1	1	1	TREAT SICK PEOPLE	2	1	1	1	1	1	1	123	1	2	1	1	2
ACC49	1	1	2	12	2	1	2	1	0		#NULL!	1	1	1	1		#NULL!	1		0	1	0	1	1		#NULL!	2	0	ACC49	#NULL!	#NULL!	#NULL!	#NULL!	#NULL!	#NULL!		#NULL!	#NULL!	#NULL!	#NULL!	0	0	2	1	0	#NULL!	#NULL!	#NULL!	#NULL!
ALL37	1	1	2	12	2	2	0	1	0		#NULL!	1	1	1	1		#NULL!	1		0	1	0	1	1		#NULL!	2	0	ALL37	#NULL!	#NULL!	#NULL!	#NULL!	#NULL!	#NULL!		#NULL!	#NULL!	#NULL!	#NULL!	0	0	2	13	0	1	2	1	1
BBC26	1	1	1	12	2	1	2	1	0		#NULL!	1	1	1	1		#NULL!	1		0	1	0	1	1		#NULL!	1	1	BBC26	1	1	13	1	1	0	nothing	#NULL!	1	1	1	0	0	1	12	0	#NULL!	#NULL!	#NULL!	#NULL!
BBC39	1	1	1	12	2	1	2	1	0		#NULL!	1	1	1	1		#NULL!	1		0	1	0	1	1		#NULL!	1	1	BBC39	1	1	13	1	1	0		#NULL!	1	1	1	0	0	1	12	0	#NULL!	#NULL!	#NULL!	#NULL!
BBC51	1	1	1	12	2	1	2	1	0		#NULL!	1	1	1	1		#NULL!	1		0	1	0	1	1		#NULL!	2	0	BBC51	#NULL!	#NULL!	#NULL!	#NULL!	#NULL!	#NULL!		#NULL!	#NULL!	#NULL!	#NULL!	0	0	2	1	0	#NULL!	#NULL!	#NULL!	#NULL!
CHS20	1	2	1	12	2	1	2	1	0		#NULL!	1	#NULL!	1	1		#NULL!	1		0	0	0	1	1		#NULL!	2	0	CHS20	#NULL!	#NULL!	#NULL!	#NULL!	#NULL!	#NULL!		#NULL!	#NULL!	#NULL!	#NULL!	0	0	2	1	0	#NULL!	#NULL!	#NULL!	#NULL!
GBC11	1	1	1	12	2	1	2	1	0		#NULL!	1	1	1	1		#NULL!	1		0	0	1	1	#NULL!		#NULL!	1	1	GBC11	1	1	12	1	1	0	i play drum	1	1	1	1	0	0	1	12	0	#NULL!	#NULL!	#NULL!	#NULL!
GBC48	1	1	1	12	2	1	2	1	0		#NULL!	1	1	1	0		#NULL!	2		0	1	0	1	#NULL!		#NULL!	1	1	GBC48	1	1	13	1	1	1	train at adamasigba	1	1	1	1	0	0	1	12	0	#NULL!	#NULL!	#NULL!	#NULL!
HPS62	1	1	1	12	2	1	2	1	0		#NULL!	1	1	1	1		#NULL!	1		0	1	0	1	1		#NULL!	2	0	HPS62	#NULL!	#NULL!	#NULL!	#NULL!	#NULL!	#NULL!		#NULL!	#NULL!	#NULL!	#NULL!	0	0	2	1	0	#NULL!	#NULL!	#NULL!	#NULL!
IKG41	1	2	2	12	2	2	0	2	0		#NULL!	1	1	1	1		#NULL!	1		0	1	0	1	1		#NULL!	1	1	IKG41	2	2	13	2	1	0		#NULL!	3	1	1	1	1	1	123	1	2	2	2	2
IKL14	1	2	2	12	2	2	0	2	0		#NULL!	4	1	1	1		#NULL!	1		0	1	0	1	1		#NULL!	2	0	IKL14	#NULL!	#NULL!	#NULL!	#NULL!	#NULL!	#NULL!		#NULL!	#NULL!	#NULL!	#NULL!	0	0	2	1	0	#NULL!	#NULL!	#NULL!	#NULL!
YET21	1	1	2	12	2	1	2	1	0		#NULL!	1	1	1	1		#NULL!	1		0	1	0	1	1		#NULL!	2	0	YET21	#NULL!	#NULL!	#NULL!	#NULL!	#NULL!	#NULL!		#NULL!	#NULL!	#NULL!	#NULL!	0	0	2	1	0	#NULL!	#NULL!	#NULL!	#NULL!
YET37	1	1	2	12	2	1	2	1	0		#NULL!	1	1	1	1		#NULL!	1		0	1	0	1	1		#NULL!	2	0	YET37	#NULL!	#NULL!	#NULL!	#NULL!	#NULL!	#NULL!		#NULL!	#NULL!	#NULL!	#NULL!	0	0	2	1	0	#NULL!	#NULL!	#NULL!	#NULL!
ACC06	1	1	2	13	2	1	2	1	0		#NULL!	1	1	1	1		#NULL!	1		0	1	0	1	1		#NULL!	2	0	ACC06	#NULL!	#NULL!	#NULL!	#NULL!	#NULL!	#NULL!		#NULL!	#NULL!	#NULL!	#NULL!	0	0	2	1	0	#NULL!	#NULL!	#NULL!	#NULL!
ACC35	1	1	1	13	2	1	2	1	0		#NULL!	1	1	1	1		#NULL!	1		0	0	1	1	1		#NULL!	2	0	ACC35	#NULL!	#NULL!	#NULL!	#NULL!	#NULL!	#NULL!		#NULL!	#NULL!	#NULL!	#NULL!	0	0	2	1	0	#NULL!	#NULL!	#NULL!	#NULL!
BAP01	1	1	1	13	2	1	2	1	0		#NULL!	1	2	1	1		#NULL!	1		0	1	0	1	1		#NULL!	2	0	BAP01	#NULL!	#NULL!	#NULL!	#NULL!	#NULL!	#NULL!		#NULL!	#NULL!	#NULL!	#NULL!	0	0	2	1	0	#NULL!	#NULL!	#NULL!	#NULL!
CHS31	1	2	2	13	2	1	2	1	0		#NULL!	1	1	1	1		#NULL!	1		0	1	0	1	1		#NULL!	2	0	CHS31	#NULL!	#NULL!	#NULL!	#NULL!	#NULL!	#NULL!		#NULL!	#NULL!	#NULL!	#NULL!	0	0	2	1	0	#NULL!	#NULL!	#NULL!	#NULL!
GBC17	1	1	2	13	2	1	2	1	0		#NULL!	1	1	1	1		#NULL!	1		0	1	0	1	1		#NULL!	1	1	GBC17	1	2	13	1	1	0		#NULL!	1	1	1	1	1	1	123	1	1	2	1	1
GBC34	1	1	1	13	2	3	3	1	0		#NULL!	1	1	1	1		#NULL!	1		0	1	0	1	1		#NULL!	1	1	GBC34	1	1	15	3	1	0		#NULL!	1	1	1	1	1	1	123	1	1	1	3	1
IKG39	1	2	1	13	2	2	0	1	0		#NULL!	1	1	1	1		#NULL!	1		0	1	0	1	#NULL!		#NULL!	2	0	IKG39	#NULL!	#NULL!	#NULL!	#NULL!	#NULL!	#NULL!		#NULL!	#NULL!	#NULL!	#NULL!	0	0	2	1	0	#NULL!	#NULL!	#NULL!	#NULL!
IKL45	1	2	1	13	2	1	2	1	1	Nothing	1	1	1	1	1		#NULL!	1		0	0	1	1	1		#NULL!	2	0	IKL45	#NULL!	#NULL!	#NULL!	#NULL!	#NULL!	#NULL!		#NULL!	#NULL!	#NULL!	#NULL!	0	0	2	1	0	#NULL!	#NULL!	#NULL!	#NULL!
MOG12	1	2	1	13	2	1	2	1	0		#NULL!	1	1	1	1		#NULL!	1		0	1	0	1	1		#NULL!	1	1	MOG12	2	1	13	1	1	1		#NULL!	1	1	1	1	1	1	123	1	2	1	2	1
OBA22	1	2	2	13	2	1	2	2	0		#NULL!	1	1	1	1		#NULL!	1		0	1	0	1	1		#NULL!	1	1	OBA22	2	2	#NULL!	1	1	0		#NULL!	1	1	1	1	1	1	123	1	2	2	2	2
TEN32	1	1	1	13	2	2	0	1	0		#NULL!	1	1	1	1		#NULL!	1		0	0	1	1	1		#NULL!	2	0	TEN32	#NULL!	#NULL!	#NULL!	#NULL!	#NULL!	#NULL!		#NULL!	#NULL!	#NULL!	#NULL!	0	0	2	1	0	#NULL!	#NULL!	#NULL!	#NULL!
YET38	1	1	1	13	2	1	2	2	0		#NULL!	1	1	1	1		#NULL!	1		0	0	1	1	#NULL!		#NULL!	1	1	YET38	1	1	15	1	1	0		#NULL!	1	1	2	1	1	1	123	1	1	1	1	1
ACC04	1	1	2	14	2	1	2	1	0		#NULL!	1	1	1	1		#NULL!	1		0	1	0	1	1		#NULL!	2	0	ACC04	#NULL!	#NULL!	#NULL!	#NULL!	#NULL!	#NULL!		#NULL!	#NULL!	#NULL!	#NULL!	0	0	2	1	0	#NULL!	#NULL!	#NULL!	#NULL!
ACC28	1	1	2	14	2	1	2	2	0		#NULL!	1	1	1	1		#NULL!	1		0	1	0	1	1		#NULL!	2	0	ACC28	#NULL!	#NULL!	#NULL!	#NULL!	#NULL!	#NULL!		#NULL!	#NULL!	#NULL!	#NULL!	0	0	2	1	0	#NULL!	#NULL!	#NULL!	#NULL!
IJK50	1	2	1	14	2	2	0	2	0		#NULL!	1	1	1	1		#NULL!	1		0	1	0	1	1		#NULL!	2	0	IJK50	#NULL!	#NULL!	#NULL!	#NULL!	#NULL!	#NULL!		#NULL!	#NULL!	#NULL!	#NULL!	0	0	2	1	0	#NULL!	#NULL!	#NULL!	#NULL!
OBA11	1	2	2	14	2	1	2	1	0		#NULL!	1	2	1	1		#NULL!	2	they dont buy for me	0	0	0	1	#NULL!	because i dont have	#NULL!	1	1	OBA11	2	2	15	3	1	0		#NULL!	1	1	2	0	0	1	12	0	#NULL!	#NULL!	#NULL!	#NULL!
USS27	1	2	2	14	2	1	2	1	0		#NULL!	1	1	1	1		#NULL!	2		0	1	0	1	1		#NULL!	2	0	USS27	#NULL!	#NULL!	#NULL!	#NULL!	#NULL!	#NULL!		#NULL!	#NULL!	#NULL!	#NULL!	0	0	2	1	0	#NULL!	#NULL!	#NULL!	#NULL!
IJK02	1	2	1	15	3	1	2	2	1	Tailor	1	1	1	1	1		#NULL!	2	It was stolen	0	1	0	1	1		#NULL!	2	0	IJK02	#NULL!	#NULL!	#NULL!	#NULL!	#NULL!	#NULL!		#NULL!	#NULL!	#NULL!	#NULL!	0	0	2	1	0	#NULL!	#NULL!	#NULL!	#NULL!
BBC46	1	1	2	12	2	1	2	1	0		#NULL!	1	1	0	0		13	1		0	1	0	1	1		#NULL!	1	1	BBC46	1	2	13	1	1	0		#NULL!	1	1	1	1	1	1	123	1	1	2	3	1
BBC22	1	1	2	11	2	1	2	1	0		#NULL!	1	1	0	0		5	1		0	1	0	1	1		#NULL!	2	0	BBC22	#NULL!	#NULL!	#NULL!	#NULL!	#NULL!	#NULL!		#NULL!	#NULL!	#NULL!	#NULL!	0	1	2	13	0	1	2	1	1
BBC10	1	1	1	13	2	1	2	1	0		#NULL!	1	1	0	0		7	1		0	0	1	1	1		#NULL!	1	1	BBC10	1	1	15	1	1	0	nothing	1	1	1	1	0	0	1	12	0	#NULL!	#NULL!	#NULL!	#NULL!
WAL13	1	1	1	10	2	1	2	1	0		#NULL!	1	1	0	0		8	1		0	1	0	1	1		#NULL!	2	0	WAL13	#NULL!	#NULL!	#NULL!	#NULL!	#NULL!	#NULL!		#NULL!	#NULL!	#NULL!	#NULL!	0	0	2	1	0	#NULL!	#NULL!	#NULL!	#NULL!
BBC16	1	1	1	11	2	1	2	1	0		#NULL!	1	1	0	0		8	1		0	0	1	1	1		#NULL!	1	1	BBC16	1	1	12	1	1	0	nothing	#NULL!	1	1	1	1	1	1	123	1	1	1	1	1
AB55	1	2	2	11	2	1	2	2	0		#NULL!	1	1	0	0		8	1		0	1	0	1	1		#NULL!	1	1	AB55	2	2	13	1	1	1	HAIR DRESSER	2	1	1	2	1	1	1	123	1	2	2	1	1
BBC01	1	1	1	11	2	1	2	1	0		#NULL!	1	1	0	0		6	1		0	0	1	1	1		#NULL!	1	1	BBC01	1	1	10	1	1	0	nothing	#NULL!	1	1	1	0	0	1	12	0	#NULL!	#NULL!	#NULL!	#NULL!
SED29	1	1	1	10	2	1	2	1	0		#NULL!	1	1	0	0		15	1		0	1	0	1	1		#NULL!	2	0	SED29	#NULL!	#NULL!	#NULL!	#NULL!	#NULL!	#NULL!		#NULL!	#NULL!	#NULL!	#NULL!	0	0	2	1	0	#NULL!	#NULL!	#NULL!	#NULL!
BBC03	1	1	2	12	2	1	2	1	0		#NULL!	1	1	0	0		16	1		0	1	0	1	1		#NULL!	1	1	BBC03	1	2	13	1	1	0		#NULL!	1	1	1	1	1	1	123	1	1	2	2	1
ALL01	1	1	1	13	2	1	2	1	1	Sport activities	1	1	1	0	0		13	1		0	0	1	1	1		#NULL!	2	0	ALL01	#NULL!	#NULL!	#NULL!	#NULL!	#NULL!	#NULL!		#NULL!	#NULL!	#NULL!	#NULL!	0	0	2	1	0	#NULL!	#NULL!	#NULL!	#NULL!
GBC46	1	1	1	13	2	1	2	1	1	Sport activities	1	1	1	0	0		13	1	i have	0	0	1	1	1		#NULL!	2	0	GBC46	#NULL!	#NULL!	#NULL!	#NULL!	#NULL!	#NULL!		#NULL!	#NULL!	#NULL!	#NULL!	0	0	2	1	0	#NULL!	#NULL!	#NULL!	#NULL!
BBC52	1	1	2	12	2	1	2	2	1	I sell zobo	1	1	2	0	0		2	1		0	1	0	1	1		#NULL!	1	1	BBC52	1	2	13	1	2	0	nothing	#NULL!	1	1	1	1	1	1	123	1	1	2	2	2
HPS31	1	1	1	12	2	1	2	1	0		#NULL!	1	1	0	0		3	1		0	1	0	1	1		#NULL!	2	0	HPS31	#NULL!	#NULL!	#NULL!	#NULL!	#NULL!	#NULL!		#NULL!	#NULL!	#NULL!	#NULL!	0	0	2	1	0	#NULL!	#NULL!	#NULL!	#NULL!
GBC05	1	1	2	11	2	3	3	1	0		#NULL!	1	1	0	0		6	1		0	0	1	1	1		#NULL!	1	1	GBC05	1	2	13	1	1	0		#NULL!	1	1	1	1	1	1	123	1	1	2	1	1
HPS04	1	1	1	14	2	1	2	1	0		#NULL!	2	1	0	0		14	1		0	0	1	1	1		#NULL!	1	1	HPS04	1	2	15	1	1	1	Electrical engineering	5	1	1	1	0	0	1	12	0	#NULL!	#NULL!	#NULL!	#NULL!
BBC06	1	1	1	10	2	1	2	1	0		#NULL!	1	2	0	0		14	1		0	1	0	1	1		#NULL!	1	1	BBC06	1	1	13	1	1	0	none	#NULL!	1	1	1	1	1	1	123	1	1	1	1	1
YET29	1	1	2	11	2	1	2	1	0		#NULL!	1	1	0	0		1	1		0	1	0	1	1		#NULL!	1	1	YET29	1	2	#NULL!	1	1	0		#NULL!	1	1	1	0	0	1	12	0	#NULL!	#NULL!	#NULL!	#NULL!
AB08	1	2	1	13	2	2	0	2	0		#NULL!	2	1	0	0		3	1		0	1	0	1	1		#NULL!	1	1	AB08	2	1	13	1	2	0	NOTHING	#NULL!	1	1	1	0	0	1	12	0	#NULL!	#NULL!	#NULL!	#NULL!
GBC20	1	1	2	14	2	1	2	2	0		#NULL!	1	1	0	0		3	1		0	1	0	1	1		#NULL!	1	1	GBC20	1	2	15	1	1	0		#NULL!	1	1	2	1	1	1	123	1	1	2	1	1
GBC01	1	1	2	11	2	1	2	1	0		#NULL!	1	1	0	0		12	1		0	0	0	1	1		#NULL!	1	1	GBC01	1	2	13	1	1	0		#NULL!	1	1	2	1	1	1	123	1	1	2	1	1
YET06	1	1	2	13	2	1	2	1	0		#NULL!	1	1	0	0		14	1		0	1	0	1	1		#NULL!	1	1	YET06	1	2	14	1	1	0		1	1	1	1	1	1	1	123	1	1	2	1	1
ACC47	1	1	2	13	2	2	0	1	0		#NULL!	1	1	0	0		5	1		0	1	0	1	1		#NULL!	2	0	ACC47	#NULL!	#NULL!	#NULL!	#NULL!	#NULL!	#NULL!		#NULL!	#NULL!	#NULL!	#NULL!	0	0	2	1	0	#NULL!	#NULL!	#NULL!	#NULL!
ACC48	1	1	2	13	2	2	0	1	0		#NULL!	1	1	0	0		5	1		0	1	0	1	1		#NULL!	2	0	ACC48	#NULL!	#NULL!	#NULL!	#NULL!	#NULL!	#NULL!		#NULL!	#NULL!	#NULL!	#NULL!	0	0	2	1	0	#NULL!	#NULL!	#NULL!	#NULL!
BAP16	1	1	2	14	2	1	2	#NULL!	0		#NULL!	3	1	0	0		2	1		0	1	0	1	1		#NULL!	1	1	BAP16	1	2	15	1	1	0		#NULL!	1	1	1	0	0	1	12	0	#NULL!	#NULL!	#NULL!	#NULL!
ALL41	1	1	2	12	2	2	0	1	0		#NULL!	1	1	0	0		8	1		0	1	0	1	1		#NULL!	2	0	ALL41	#NULL!	#NULL!	#NULL!	#NULL!	#NULL!	#NULL!		#NULL!	#NULL!	#NULL!	#NULL!	0	0	2	1	0	#NULL!	#NULL!	#NULL!	#NULL!
BBC37	1	1	2	13	2	1	2	1	0		#NULL!	1	1	0	1		8	1		0	1	0	1	1		#NULL!	1	1	BBC37	1	2	13	1	1	0		#NULL!	1	1	1	0	0	1	12	0	#NULL!	#NULL!	#NULL!	#NULL!
IJK51	1	2	1	13	2	1	2	1	0		#NULL!	1	1	0	0		8	1		0	0	1	1	1		#NULL!	1	1	IJK51	2	1	13	3	1	0		#NULL!	1	1	2	1	1	1	123	1	2	1	3	1
OBA10	1	2	1	14	2	2	0	2	0		3	3	1	1	1		#NULL!	2		1	0	0	0	#NULL!		#NULL!	1	1	OBA10	2	1	15	2	2	0		#NULL!	4	1	2	0	0	1	12	0	#NULL!	#NULL!	#NULL!	#NULL!
AB81	1	2	2	11	2	1	2	1	0		#NULL!	1	1	1	1		#NULL!	2		1	0	0	#NULL!	#NULL!		#NULL!	2	0	AB81	#NULL!	#NULL!	#NULL!	#NULL!	#NULL!	#NULL!		#NULL!	#NULL!	#NULL!	#NULL!	0	0	2	1	0	#NULL!	#NULL!	#NULL!	#NULL!
AB82	1	2	2	12	2	1	2	1	0		#NULL!	1	1	1	1		#NULL!	2		1	0	0	#NULL!	#NULL!		#NULL!	2	0	AB82	#NULL!	#NULL!	#NULL!	#NULL!	#NULL!	#NULL!		#NULL!	#NULL!	#NULL!	#NULL!	0	0	2	1	0	#NULL!	#NULL!	#NULL!	#NULL!
CHS19	1	2	2	12	2	1	2	2	1	Chemist	1	1	1	1	1		#NULL!	2	Still young	1	0	0	#NULL!	#NULL!		#NULL!	2	0	CHS19	#NULL!	#NULL!	#NULL!	#NULL!	#NULL!	#NULL!		#NULL!	#NULL!	#NULL!	#NULL!	0	0	2	1	0	#NULL!	#NULL!	#NULL!	#NULL!
WAL44	1	1	1	12	2	1	2	1	0		2	1	1	1	1		#NULL!	2	They have not bought me yet	1	0	0	#NULL!	#NULL!		#NULL!	2	0	WAL44	#NULL!	#NULL!	#NULL!	#NULL!	#NULL!	#NULL!		#NULL!	#NULL!	#NULL!	#NULL!	0	0	2	1	0	#NULL!	#NULL!	#NULL!	#NULL!
IJK44	1	2	1	13	2	1	2	2	#NULL!		#NULL!	1	1	1	1		#NULL!	1		1	0	0	#NULL!	#NULL!		#NULL!	1	1	IJK44	2	1	13	#NULL!	1	0		1	1	1	2	1	1	1	123	1	2	1	2	1
OBA33	1	2	2	13	2	1	2	1	0		#NULL!	1	1	1	1		#NULL!	2	Still young	1	0	0	#NULL!	#NULL!		#NULL!	2	0	OBA33	#NULL!	#NULL!	#NULL!	#NULL!	#NULL!	#NULL!		#NULL!	#NULL!	#NULL!	#NULL!	0	0	2	1	0	#NULL!	#NULL!	#NULL!	#NULL!
BOH19	1	2	2	#NULL!	#NULL!	1	2	2	0		#NULL!	1	1	1	1		#NULL!	2	My.mum did not get me a phone	0	0	0	#NULL!	#NULL!		#NULL!	1	1	BOH19	2	2	13	1	2	1	TAILOR	1	1	1	1	1	1	1	123	1	2	2	1	2
TEN38	1	1	1	#NULL!	#NULL!	1	2	2	0		#NULL!	1	1	1	1		#NULL!	2	Because my mother say when I promote to jss3	0	0	0	#NULL!	#NULL!		#NULL!	1	1	TEN38	1	1	14	1	1	#NULL!	CHURCH SECURITY	2	1	1	2	0	0	1	12	0	#NULL!	#NULL!	#NULL!	#NULL!
AB21	1	2	1	10	2	1	2	1	0		#NULL!	1	1	1	1		#NULL!	2	So as to face my studies	0	0	0	#NULL!	#NULL!		#NULL!	1	1	AB21	2	1	11	1	1	0	CHORES AT HOME	1	1	1	2	1	1	1	123	1	2	1	1	1
AB26	1	2	2	10	2	2	0	1	0		#NULL!	1	1	1	1		#NULL!	2	Young age	0	0	0	#NULL!	#NULL!		#NULL!	1	1	AB26	2	2	11	1	2	0		1	1	1	1	0	0	1	12	0	#NULL!	#NULL!	#NULL!	#NULL!
AB41	1	2	2	10	2	1	2	1	0		#NULL!	1	1	1	1		#NULL!	2	My mother said she won't buy me a phone untill I pass out of secondary School	0	0	0	#NULL!	#NULL!		#NULL!	1	1	AB41	2	2	12	1	1	0		#NULL!	1	1	2	0	0	1	12	0	#NULL!	#NULL!	#NULL!	#NULL!
AB59	1	2	2	10	2	1	2	1	0		#NULL!	1	1	1	1		#NULL!	2	Does not know	0	0	0	#NULL!	#NULL!		#NULL!	1	1	AB59	2	2	11	1	#NULL!	0		#NULL!	1	1	2	0	0	1	12	0	#NULL!	#NULL!	#NULL!	#NULL!
AB60	1	2	2	10	2	1	2	1	0		#NULL!	1	1	1	1		#NULL!	2	Mummy can't Afford a phone now	0	0	0	#NULL!	#NULL!		#NULL!	1	1	AB60	2	2	11	3	1	0	NOTHING	#NULL!	1	1	1	0	0	1	12	0	#NULL!	#NULL!	#NULL!	#NULL!
AB67	1	2	1	10	2	1	2	1	0		#NULL!	1	1	1	1		#NULL!	2	My Dad said he's going to get me one next month	0	0	0	#NULL!	#NULL!		#NULL!	1	1	AB67	2	1	13	2	#NULL!	1	SELLING WATER	4	1	1	2	1	1	1	123	1	2	1	2	1
AB72	1	2	1	10	2	1	2	1	0		#NULL!	1	1	1	1		#NULL!	2	Still too small to handle a phone	0	0	0	#NULL!	#NULL!		#NULL!	1	1	AB72	2	1	11	1	1	0		#NULL!	1	1	2	1	1	1	123	1	2	1	1	1
ALL11	1	1	1	10	2	1	2	1	0		#NULL!	1	1	1	1		#NULL!	2	Young age	0	0	0	#NULL!	#NULL!		#NULL!	2	0	ALL11	#NULL!	#NULL!	#NULL!	#NULL!	#NULL!	#NULL!		#NULL!	#NULL!	#NULL!	#NULL!	0	0	2	1	0	#NULL!	#NULL!	#NULL!	#NULL!
ALL20	1	1	2	10	2	1	2	1	0		#NULL!	1	1	1	1		#NULL!	2	Young age	0	0	0	#NULL!	#NULL!		#NULL!	2	0	ALL20	#NULL!	#NULL!	#NULL!	#NULL!	#NULL!	#NULL!		#NULL!	#NULL!	#NULL!	#NULL!	0	0	2	1	0	#NULL!	#NULL!	#NULL!	#NULL!
ALL21	1	1	1	10	2	1	2	1	0		#NULL!	1	1	1	1		#NULL!	2	Parental restrictions	0	0	0	#NULL!	#NULL!		#NULL!	2	0	ALL21	#NULL!	#NULL!	#NULL!	#NULL!	#NULL!	#NULL!		#NULL!	#NULL!	#NULL!	#NULL!	0	0	2	1	0	#NULL!	#NULL!	#NULL!	#NULL!
ALL39	1	1	2	10	2	1	2	1	0		#NULL!	1	1	1	1		#NULL!	2	Dad's choice	0	0	0	#NULL!	#NULL!		#NULL!	2	0	ALL39	#NULL!	#NULL!	#NULL!	#NULL!	#NULL!	#NULL!		#NULL!	#NULL!	#NULL!	#NULL!	0	0	2	1	0	#NULL!	#NULL!	#NULL!	#NULL!
BAP04	1	1	2	10	2	1	2	1	0		#NULL!	1	1	1	1		#NULL!	2	Because I am still small	0	0	0	#NULL!	#NULL!		#NULL!	1	1	BAP04	1	2	12	2	1	0		#NULL!	1	1	2	0	0	1	12	0	#NULL!	#NULL!	#NULL!	#NULL!
BAP17	1	1	2	10	2	1	2	1	0		#NULL!	1	1	1	1		#NULL!	2	Not yet time	0	0	0	#NULL!	#NULL!		#NULL!	1	1	BAP17	1	2	11	1	2	0		#NULL!	1	1	2	0	0	1	12	0	#NULL!	#NULL!	#NULL!	#NULL!
BAP24	1	1	2	10	2	1	2	1	0		#NULL!	1	1	1	0		#NULL!	2	Not old enough	0	0	0	#NULL!	#NULL!		#NULL!	2	0	BAP24	#NULL!	#NULL!	#NULL!	#NULL!	#NULL!	#NULL!		#NULL!	#NULL!	#NULL!	#NULL!	0	0	2	1	0	#NULL!	#NULL!	#NULL!	#NULL!
BAP25	1	1	2	10	2	1	2	1	0		#NULL!	1	1	1	0		#NULL!	2	Not old enough	0	0	0	#NULL!	#NULL!		#NULL!	2	0	BAP25	#NULL!	#NULL!	#NULL!	#NULL!	#NULL!	#NULL!		#NULL!	#NULL!	#NULL!	#NULL!	0	0	2	1	0	#NULL!	#NULL!	#NULL!	#NULL!
BAP33	1	1	2	10	2	1	2	1	0		#NULL!	1	2	1	1		#NULL!	2	it will distract me from my education	0	0	0	#NULL!	#NULL!		#NULL!	2	0	BAP33	#NULL!	#NULL!	#NULL!	#NULL!	#NULL!	#NULL!		#NULL!	#NULL!	#NULL!	#NULL!	0	0	2	1	0	#NULL!	#NULL!	#NULL!	#NULL!
BAP34	1	1	2	10	2	1	2	1	0		#NULL!	1	1	1	1		#NULL!	2	I'm still still small	0	0	0	#NULL!	#NULL!		#NULL!	2	0	BAP34	#NULL!	#NULL!	#NULL!	#NULL!	#NULL!	#NULL!		#NULL!	#NULL!	#NULL!	#NULL!	0	0	2	1	0	#NULL!	#NULL!	#NULL!	#NULL!
BAP40	1	1	2	10	2	1	2	1	0		#NULL!	1	1	1	1		#NULL!	2	Not of age	0	0	0	#NULL!	#NULL!		#NULL!	2	0	BAP40	#NULL!	#NULL!	#NULL!	#NULL!	#NULL!	#NULL!		#NULL!	#NULL!	#NULL!	#NULL!	0	1	2	13	0	1	2	1	1
BAP45	1	1	2	10	2	1	2	1	0		#NULL!	1	1	1	1		#NULL!	2		0	0	0	#NULL!	#NULL!		#NULL!	1	1	BAP45	1	1	12	1	1	0		#NULL!	1	1	2	0	0	1	12	0	#NULL!	#NULL!	#NULL!	#NULL!
BAP50	1	1	2	10	2	1	2	1	0		#NULL!	1	1	1	1		#NULL!	2	I am not old enough to use phone	0	0	0	#NULL!	#NULL!		#NULL!	1	1	BAP50	1	2	13	1	1	0		#NULL!	1	1	1	1	1	1	123	1	1	2	1	1
BBC15	1	1	2	10	2	1	2	2	0		#NULL!	1	1	1	1		#NULL!	2	Nothing	0	0	0	#NULL!	#NULL!		#NULL!	2	0	BBC15	#NULL!	#NULL!	#NULL!	#NULL!	#NULL!	#NULL!		#NULL!	#NULL!	#NULL!	#NULL!	0	0	2	1	0	#NULL!	#NULL!	#NULL!	#NULL!
BBC49	1	1	1	10	2	1	2	1	0		#NULL!	1	1	1	1		#NULL!	2	Too young	0	0	0	#NULL!	#NULL!		#NULL!	1	1	BBC49	1	1	12	1	1	0		#NULL!	1	1	2	0	0	1	12	0	#NULL!	#NULL!	#NULL!	#NULL!
BOH32	1	2	1	10	2	1	2	1	0		#NULL!	1	1	1	1		#NULL!	2	My dad said he will buy it as soon as I pass the coming exam	0	0	0	#NULL!	#NULL!		#NULL!	1	1	BOH32	2	2	15	1	1	0		#NULL!	1	1	2	0	0	1	12	0	#NULL!	#NULL!	#NULL!	#NULL!
BOH34	1	2	1	10	2	1	2	1	0		#NULL!	1	1	1	1		#NULL!	2	No phone to use	0	0	0	#NULL!	#NULL!		#NULL!	1	1	BOH34	2	1	12	1	1	0		#NULL!	1	1	2	0	0	1	12	0	#NULL!	#NULL!	#NULL!	#NULL!
CHS09	1	2	1	10	2	1	2	1	0		#NULL!	#NULL!	#NULL!	1	0		#NULL!	2		0	0	0	#NULL!	#NULL!		#NULL!	1	1	CHS09	2	1	13	1	1	0		#NULL!	1	1	2	0	0	1	12	0	#NULL!	#NULL!	#NULL!	#NULL!
GBC27	1	1	2	10	2	1	2	1	0		#NULL!	1	1	1	1		#NULL!	2	I don't know	0	0	0	#NULL!	#NULL!		#NULL!	1	1	GBC27	1	2	11	3	1	0		#NULL!	1	1	1	1	1	1	123	1	1	2	1	1
HPS17	1	1	2	10	2	1	2	1	0		#NULL!	1	1	1	1		#NULL!	2	Young age	0	0	0	#NULL!	#NULL!		#NULL!	1	1	HPS17	1	1	14	1	#NULL!	0		#NULL!	1	1	1	1	1	1	123	1	1	1	1	1
HPS18	1	1	2	10	2	1	2	1	0		#NULL!	1	1	1	1		#NULL!	2	It has spoilt	0	0	0	#NULL!	#NULL!		#NULL!	2	0	HPS18	#NULL!	#NULL!	#NULL!	#NULL!	#NULL!	#NULL!		#NULL!	#NULL!	#NULL!	#NULL!	0	1	2	13	0	1	2	1	1
HPS23	1	1	2	10	2	1	2	1	0		#NULL!	1	1	1	1		#NULL!	2	Distraction	0	0	0	#NULL!	#NULL!		#NULL!	2	0	HPS23	#NULL!	#NULL!	#NULL!	#NULL!	#NULL!	#NULL!		#NULL!	#NULL!	#NULL!	#NULL!	0	0	2	1	0	#NULL!	#NULL!	#NULL!	#NULL!
IJK07	1	2	2	10	2	1	2	1	0		#NULL!	1	1	1	1		#NULL!	2	I need to focus on school	0	0	0	#NULL!	#NULL!		#NULL!	1	1	IJK07	2	2	12	1	1	0		#NULL!	1	1	2	0	0	1	12	0	#NULL!	#NULL!	#NULL!	#NULL!
IJK37	1	2	1	10	2	1	2	2	0		#NULL!	1	2	1	1		#NULL!	2	It got spoilt	0	0	0	#NULL!	#NULL!		#NULL!	1	1	IJK37	2	1	13	1	1	0		1	1	1	2	1	1	1	123	1	2	1	1	1
IKG46	1	2	1	10	2	3	3	2	0		#NULL!	1	1	1	1		#NULL!	2	Till exam is over	0	0	0	#NULL!	#NULL!		#NULL!	1	1	IKG46	2	1	14	3	2	0		2	4	1	1	1	1	1	123	1	2	1	3	2
MOG04	1	2	2	10	2	2	0	2	0		#NULL!	1	1	1	1		#NULL!	2	Too Young for phone	0	0	0	#NULL!	#NULL!		#NULL!	1	1	MOG04	2	2	11	1	1	1		#NULL!	1	1	2	0	0	1	12	0	#NULL!	#NULL!	#NULL!	#NULL!
MOG05	1	2	2	10	2	1	2	1	0		#NULL!	1	1	1	1		#NULL!	2	I am too small	0	0	0	#NULL!	#NULL!		#NULL!	1	1	MOG05	2	2	11	1	1	1		#NULL!	1	1	2	0	0	1	12	0	#NULL!	#NULL!	#NULL!	#NULL!
MOG29	1	2	1	10	2	1	2	1	0		#NULL!	1	1	1	1		#NULL!	2	So that I can concentrate on my studies	0	0	0	#NULL!	#NULL!		#NULL!	1	1	MOG29	2	1	12	3	2	1	selling	1	1	1	#NULL!	1	1	1	123	1	2	1	3	2
MOG32	1	2	2	10	2	1	2	1	0		#NULL!	1	1	1	1		#NULL!	2	So that I can focus on my studies	0	0	0	#NULL!	#NULL!		#NULL!	1	1	MOG32	2	2	15	1	2	0	i read my book	1	1	1	1	1	1	1	123	1	2	2	1	2
OBA15	1	2	2	10	2	1	2	1	0		#NULL!	1	1	1	1		#NULL!	2	i am too young	0	0	0	#NULL!	#NULL!		#NULL!	1	1	OBA15	2	2	10	1	1	0		#NULL!	1	1	2	0	0	1	12	0	#NULL!	#NULL!	#NULL!	#NULL!
OBA49	1	2	2	10	2	1	2	1	0		#NULL!	1	1	1	1		#NULL!	2	Young age	0	0	0	#NULL!	#NULL!		#NULL!	1	1	OBA49	2	2	10	1	1	0		#NULL!	1	1	2	1	1	1	123	1	2	2	1	1
SAG02	1	2	1	10	2	1	2	1	0		#NULL!	1	1	1	1		#NULL!	2	His phone was stolen	0	0	0	#NULL!	#NULL!		#NULL!	1	1	SAG02	2	1	12	1	1	0		#NULL!	1	1	2	0	0	1	12	0	#NULL!	#NULL!	#NULL!	#NULL!
SAG03	1	2	1	10	2	1	2	1	1	Carpenter	4	1	1	1	1		#NULL!	2	His dad said that he should not have a phone now but face his studies	0	0	0	#NULL!	#NULL!		#NULL!	2	0	SAG03	#NULL!	#NULL!	#NULL!	#NULL!	#NULL!	#NULL!		#NULL!	#NULL!	#NULL!	#NULL!	0	1	2	13	0	2	1	1	1
SED12	1	1	1	10	2	1	2	2	0		#NULL!	1	1	1	1		#NULL!	2	Am too Young	0	0	0	#NULL!	#NULL!		#NULL!	1	1	SED12	1	1	11	1	2	0		#NULL!	1	2	2	0	0	1	12	0	#NULL!	#NULL!	#NULL!	#NULL!
SED20	1	1	1	10	2	1	2	1	0		#NULL!	1	1	1	1		#NULL!	2	Nothing	0	0	0	#NULL!	#NULL!		#NULL!	2	0	SED20	#NULL!	#NULL!	#NULL!	#NULL!	#NULL!	#NULL!		#NULL!	#NULL!	#NULL!	#NULL!	0	0	2	1	0	#NULL!	#NULL!	#NULL!	#NULL!
SED21	1	1	2	10	2	1	2	1	0		#NULL!	1	1	1	1		#NULL!	2	Am too young	0	0	0	#NULL!	#NULL!		#NULL!	2	0	SED21	#NULL!	#NULL!	#NULL!	#NULL!	#NULL!	#NULL!		#NULL!	#NULL!	#NULL!	#NULL!	0	0	2	1	0	#NULL!	#NULL!	#NULL!	#NULL!
SED34	1	1	1	10	2	2	0	1	0		#NULL!	1	1	1	1		#NULL!	2	My parents didn't give.me	0	0	0	#NULL!	#NULL!		#NULL!	2	0	SED34	#NULL!	#NULL!	#NULL!	#NULL!	#NULL!	#NULL!		#NULL!	#NULL!	#NULL!	#NULL!	0	0	2	1	0	#NULL!	#NULL!	#NULL!	#NULL!
SED42	1	1	2	10	2	1	2	1	0		#NULL!	1	1	1	1		#NULL!	2	Because I should face my studies	0	0	0	#NULL!	#NULL!		#NULL!	2	0	SED42	#NULL!	#NULL!	#NULL!	#NULL!	#NULL!	#NULL!		#NULL!	#NULL!	#NULL!	#NULL!	0	0	2	1	0	#NULL!	#NULL!	#NULL!	#NULL!
SED48	1	1	2	10	2	1	2	1	0		#NULL!	1	1	1	1		#NULL!	2	It spoilt	0	0	0	#NULL!	#NULL!		#NULL!	2	0	SED48	#NULL!	#NULL!	#NULL!	#NULL!	#NULL!	#NULL!		#NULL!	#NULL!	#NULL!	#NULL!	0	0	2	1	0	#NULL!	#NULL!	#NULL!	#NULL!
TEN04	1	1	2	10	2	1	2	1	0		#NULL!	1	1	1	1		#NULL!	2	I am too small	0	0	0	#NULL!	#NULL!		#NULL!	1	1	TEN04	1	2	11	1	2	0		#NULL!	1	1	2	0	0	1	12	0	#NULL!	#NULL!	#NULL!	#NULL!
TEN13	1	1	2	10	2	1	2	1	0		#NULL!	1	1	1	1		#NULL!	2	Too young	0	0	0	#NULL!	#NULL!		#NULL!	1	1	TEN13	1	2	11	2	1	0		#NULL!	1	1	2	0	0	1	12	0	#NULL!	#NULL!	#NULL!	#NULL!
TEN15	1	1	2	10	2	1	2	1	0		#NULL!	1	1	1	1		#NULL!	2	Still young	0	0	0	#NULL!	#NULL!		#NULL!	1	1	TEN15	1	2	12	1	1	0		#NULL!	1	1	2	0	0	1	12	0	#NULL!	#NULL!	#NULL!	#NULL!
TEN26	1	1	1	10	2	1	2	1	0		#NULL!	1	1	1	1		#NULL!	2	Because of my mother	0	0	0	#NULL!	#NULL!		#NULL!	1	1	TEN26	1	1	10	1	1	0		#NULL!	1	1	1	0	0	1	12	0	#NULL!	#NULL!	#NULL!	#NULL!
TEN48	1	1	1	10	2	1	2	1	0		#NULL!	1	1	1	1		#NULL!	2	Nothing	0	0	0	#NULL!	#NULL!		#NULL!	1	1	TEN48	1	1	13	1	1	0		#NULL!	1	1	1	0	0	1	12	0	#NULL!	#NULL!	#NULL!	#NULL!
USS11	1	2	1	10	2	1	2	1	0		#NULL!	1	2	1	1		#NULL!	2	Nothing	0	0	0	#NULL!	#NULL!		#NULL!	1	1	USS11	2	1	12	1	1	0		1	1	1	2	1	1	1	123	1	2	1	1	1
WAL06	1	1	2	10	2	1	2	1	0		#NULL!	1	1	1	1		#NULL!	2	Too young	0	0	0	#NULL!	#NULL!		#NULL!	2	0	WAL06	#NULL!	#NULL!	#NULL!	#NULL!	#NULL!	#NULL!		#NULL!	#NULL!	#NULL!	#NULL!	0	0	2	1	0	#NULL!	#NULL!	#NULL!	#NULL!
WAL19	1	1	2	10	2	2	0	1	0		#NULL!	1	1	1	1		#NULL!	2	The one I have is for the family	0	0	0	#NULL!	#NULL!		#NULL!	2	0	WAL19	#NULL!	#NULL!	#NULL!	#NULL!	#NULL!	#NULL!		#NULL!	#NULL!	#NULL!	#NULL!	0	0	2	1	0	#NULL!	#NULL!	#NULL!	#NULL!
WAL21	1	1	1	10	2	1	2	1	0		#NULL!	1	1	1	1		#NULL!	2	My will	0	0	0	#NULL!	#NULL!		#NULL!	2	0	WAL21	#NULL!	#NULL!	#NULL!	#NULL!	#NULL!	#NULL!		#NULL!	#NULL!	#NULL!	#NULL!	0	0	2	1	0	#NULL!	#NULL!	#NULL!	#NULL!
WAL36	1	1	2	10	2	1	2	1	0		#NULL!	1	1	1	1		#NULL!	2	Because i am still young	0	0	0	#NULL!	#NULL!		#NULL!	2	0	WAL36	#NULL!	#NULL!	#NULL!	#NULL!	#NULL!	#NULL!		#NULL!	#NULL!	#NULL!	#NULL!	0	0	2	1	0	#NULL!	#NULL!	#NULL!	#NULL!
YET02	1	1	1	10	2	1	2	1	0		#NULL!	1	1	1	1		#NULL!	2	I want to face my stodies	0	0	0	#NULL!	#NULL!		#NULL!	1	1	YET02	1	1	12	1	2	0		1	1	1	2	0	0	1	12	0	#NULL!	#NULL!	#NULL!	#NULL!
YET43	1	1	1	10	2	1	2	1	0		#NULL!	1	1	1	1		#NULL!	2	My dad said am still a small boy	0	0	0	#NULL!	#NULL!		#NULL!	1	1	YET43	1	1	13	1	1	0		1	1	1	2	0	0	1	12	0	#NULL!	#NULL!	#NULL!	#NULL!
AB09	1	2	1	11	2	3	3	1	0		#NULL!	1	1	1	1		#NULL!	2	I am not ready to use phone because am still small	0	0	0	#NULL!	#NULL!		#NULL!	1	1	AB09	2	1	12	3	2	0		#NULL!	1	1	2	0	0	1	12	0	#NULL!	#NULL!	#NULL!	#NULL!
AB22	1	2	1	11	2	1	2	1	0		#NULL!	1	1	1	1		#NULL!	2	Am still young to use phone	0	0	0	#NULL!	#NULL!		#NULL!	1	1	AB22	2	1	12	2	#NULL!	0		#NULL!	1	1	1	0	0	1	12	0	#NULL!	#NULL!	#NULL!	#NULL!
AB25	1	2	2	11	2	1	2	1	1	Bead making	4	1	1	1	1		#NULL!	2	Young age	0	0	0	#NULL!	#NULL!		#NULL!	1	1	AB25	2	2	12	1	1	1	SELLS PUFF PUFF	1	1	1	1	1	1	1	123	1	2	2	2	1
AB34	1	2	2	11	2	1	2	1	0		#NULL!	1	1	1	1		#NULL!	2	Too young to use a phone	0	0	0	#NULL!	#NULL!		#NULL!	1	1	AB34	2	2	12	1	1	1	SELLS BISCUITS	1	1	1	1	1	1	1	123	1	2	2	1	1
AB36	1	2	1	11	2	1	2	1	0		#NULL!	1	1	1	1		#NULL!	2	Too young	0	0	0	#NULL!	#NULL!		#NULL!	1	1	AB36	2	1	12	2	1	0		2	1	3	2	1	1	1	123	1	2	1	2	1
AB39	1	2	1	11	2	1	2	1	0		#NULL!	1	1	1	1		#NULL!	2	Too young to use a phone	0	0	0	#NULL!	#NULL!		#NULL!	1	1	AB39	2	1	13	1	1	0		#NULL!	1	1	1	1	1	1	123	1	2	1	1	1
AB40	1	2	1	11	2	1	2	1	0		#NULL!	1	1	1	1		#NULL!	2	Too young	0	0	0	#NULL!	#NULL!		#NULL!	1	1	AB40	2	1	12	1	1	0	I HELP MY MOM AT HOME	#NULL!	1	1	1	1	1	1	123	1	2	1	1	1
AB58	1	2	1	11	2	1	2	1	0		#NULL!	1	1	1	1		#NULL!	2	Too young	0	0	0	#NULL!	#NULL!		#NULL!	1	1	AB58	2	1	11	1	1	1	WORK AT FORMAT TABLE WATER	3	1	1	2	1	1	1	123	1	2	1	1	1
AB61	1	2	2	11	2	1	2	1	0		#NULL!	1	1	1	1		#NULL!	2	Too Young To Have A Phone	0	0	0	#NULL!	#NULL!		#NULL!	2	0	AB61	#NULL!	#NULL!	#NULL!	#NULL!	#NULL!	#NULL!		#NULL!	#NULL!	#NULL!	#NULL!	0	0	2	1	0	#NULL!	#NULL!	#NULL!	#NULL!
AB68	1	2	1	11	2	1	2	2	0		#NULL!	1	1	1	1		#NULL!	2	Has Not been given a phone by his parents	0	0	0	#NULL!	#NULL!		#NULL!	2	0	AB68	#NULL!	#NULL!	#NULL!	#NULL!	#NULL!	#NULL!		#NULL!	#NULL!	#NULL!	#NULL!	0	0	2	1	0	#NULL!	#NULL!	#NULL!	#NULL!
AB70	1	2	1	11	2	2	0	1	0		#NULL!	1	1	1	1		#NULL!	2	Does not know	0	0	0	#NULL!	#NULL!		#NULL!	1	1	AB70	2	1	12	1	1	0		#NULL!	1	1	2	1	1	1	123	1	2	1	1	1
AB74	1	2	2	11	2	1	2	1	0		#NULL!	1	1	1	1		#NULL!	2	My parents thinks i'm too young to have a phone	0	0	0	#NULL!	#NULL!		#NULL!	1	1	AB74	2	2	13	1	1	0		#NULL!	1	1	1	1	1	1	123	1	2	2	1	1
AB76	1	2	1	11	2	1	2	1	0		#NULL!	1	1	1	1		#NULL!	2	Too young	0	0	0	#NULL!	#NULL!		#NULL!	1	1	AB76	2	1	13	1	1	0	HOME CHORES	1	1	1	1	1	1	1	123	1	2	1	1	1
ACC29	1	1	1	11	2	1	2	1	0		#NULL!	1	1	1	1		#NULL!	2	Nothing	0	0	0	#NULL!	#NULL!		#NULL!	2	0	ACC29	#NULL!	#NULL!	#NULL!	#NULL!	#NULL!	#NULL!		#NULL!	#NULL!	#NULL!	#NULL!	0	0	2	1	0	#NULL!	#NULL!	#NULL!	#NULL!
ACC30	1	1	1	11	2	1	2	1	0		#NULL!	1	1	1	1		#NULL!	2	Not yet time	0	0	0	#NULL!	#NULL!		#NULL!	2	0	ACC30	#NULL!	#NULL!	#NULL!	#NULL!	#NULL!	#NULL!		#NULL!	#NULL!	#NULL!	#NULL!	0	0	2	1	0	#NULL!	#NULL!	#NULL!	#NULL!
ACC36	1	1	1	11	2	1	2	1	0		#NULL!	1	1	1	1		#NULL!	2	Mum wants me to face studies	0	0	0	#NULL!	#NULL!		#NULL!	2	0	ACC36	#NULL!	#NULL!	#NULL!	#NULL!	#NULL!	#NULL!		#NULL!	#NULL!	#NULL!	#NULL!	0	0	2	1	0	#NULL!	#NULL!	#NULL!	#NULL!
ACC38	1	1	1	11	2	2	0	2	0		#NULL!	1	1	1	1		#NULL!	2	I lost it 2 mouth ago	0	0	0	#NULL!	#NULL!		#NULL!	2	0	ACC38	#NULL!	#NULL!	#NULL!	#NULL!	#NULL!	#NULL!		#NULL!	#NULL!	#NULL!	#NULL!	0	0	2	1	0	#NULL!	#NULL!	#NULL!	#NULL!
ACC40	1	1	2	11	2	1	2	1	0		#NULL!	1	1	1	1		#NULL!	2	Nil	0	0	0	#NULL!	#NULL!		#NULL!	2	0	ACC40	#NULL!	#NULL!	#NULL!	#NULL!	#NULL!	#NULL!		#NULL!	#NULL!	#NULL!	#NULL!	0	0	2	1	0	#NULL!	#NULL!	#NULL!	#NULL!
ALL08	1	1	1	11	2	1	2	1	0		#NULL!	1	1	1	1		#NULL!	2	-	0	0	0	#NULL!	#NULL!		#NULL!	2	0	ALL08	#NULL!	#NULL!	#NULL!	#NULL!	#NULL!	#NULL!		#NULL!	#NULL!	#NULL!	#NULL!	0	0	2	1	0	#NULL!	#NULL!	#NULL!	#NULL!
ALL09	1	1	1	11	2	1	2	1	0		#NULL!	1	1	1	1		#NULL!	2	Young age	0	0	0	#NULL!	#NULL!		#NULL!	2	0	ALL09	#NULL!	#NULL!	#NULL!	#NULL!	#NULL!	#NULL!		#NULL!	#NULL!	#NULL!	#NULL!	0	0	2	1	0	#NULL!	#NULL!	#NULL!	#NULL!
ALL14	1	1	2	11	2	1	2	1	0		#NULL!	1	1	1	1		#NULL!	2	Parental restrictions	0	0	0	#NULL!	#NULL!		#NULL!	2	0	ALL14	#NULL!	#NULL!	#NULL!	#NULL!	#NULL!	#NULL!		#NULL!	#NULL!	#NULL!	#NULL!	0	0	2	13	0	1	2	1	1
ALL17	1	1	2	11	2	1	2	1	0		#NULL!	1	1	1	1		#NULL!	2	My will	0	0	0	#NULL!	#NULL!		#NULL!	2	0	ALL17	#NULL!	#NULL!	#NULL!	#NULL!	#NULL!	#NULL!		#NULL!	#NULL!	#NULL!	#NULL!	0	0	2	13	0	1	2	2	1
ALL36	1	1	1	11	2	1	2	1	0		#NULL!	1	1	1	1		#NULL!	2	-	0	0	0	#NULL!	#NULL!		#NULL!	1	1	ALL36	1	1	12	1	2	1	Bead making	4	1	1	2	0	0	1	12	0	#NULL!	#NULL!	#NULL!	#NULL!
BAP07	1	1	1	11	2	1	2	1	0		#NULL!	1	2	1	1		#NULL!	2	Because I am still young	0	0	0	#NULL!	#NULL!		#NULL!	1	1	BAP07	1	1	14	1	1	0		#NULL!	1	1	1	0	0	1	12	0	#NULL!	#NULL!	#NULL!	#NULL!
BAP18	1	1	1	11	2	2	0	1	0		#NULL!	1	1	1	1		#NULL!	2	It has a fault	0	0	0	#NULL!	#NULL!		#NULL!	2	0	BAP18	#NULL!	#NULL!	#NULL!	#NULL!	#NULL!	#NULL!		#NULL!	#NULL!	#NULL!	#NULL!	0	0	2	1	0	#NULL!	#NULL!	#NULL!	#NULL!
BAP20	1	1	2	11	2	1	2	1	0		#NULL!	1	1	1	1		#NULL!	2	Still Young	0	0	0	#NULL!	#NULL!		#NULL!	2	0	BAP20	#NULL!	#NULL!	#NULL!	#NULL!	#NULL!	#NULL!		#NULL!	#NULL!	#NULL!	#NULL!	0	0	2	1	0	#NULL!	#NULL!	#NULL!	#NULL!
BAP21	1	1	1	11	2	1	2	1	0		#NULL!	1	1	1	1		#NULL!	2	There is no money to buy one	0	0	0	#NULL!	#NULL!		#NULL!	2	0	BAP21	#NULL!	#NULL!	#NULL!	#NULL!	#NULL!	#NULL!		#NULL!	#NULL!	#NULL!	#NULL!	0	0	2	1	0	#NULL!	#NULL!	#NULL!	#NULL!
BAP42	1	1	2	11	2	1	2	1	0		#NULL!	1	1	1	1		#NULL!	2	I don't know	0	0	0	#NULL!	#NULL!		#NULL!	2	0	BAP42	#NULL!	#NULL!	#NULL!	#NULL!	#NULL!	#NULL!		#NULL!	#NULL!	#NULL!	#NULL!	0	1	2	13	0	1	2	1	1
BAP43	1	1	2	11	2	1	2	1	0		#NULL!	1	1	1	1		#NULL!	2	No money	0	0	0	#NULL!	#NULL!		#NULL!	1	1	BAP43	1	2	12	2	2	0		#NULL!	1	1	2	0	0	1	12	0	#NULL!	#NULL!	#NULL!	#NULL!
BBC02	1	1	2	11	2	1	2	1	0		#NULL!	1	1	1	1		#NULL!	2	Too young	0	0	0	#NULL!	#NULL!		#NULL!	1	1	BBC02	1	2	12	1	1	0	never	#NULL!	1	1	1	1	1	1	123	1	1	2	1	1
BBC48	1	1	2	11	2	1	2	1	0		#NULL!	1	1	1	1		#NULL!	2	Young age	0	0	0	#NULL!	#NULL!		#NULL!	1	1	BBC48	1	2	11	1	1	0	reading	1	1	1	2	0	0	1	12	0	#NULL!	#NULL!	#NULL!	#NULL!
BOH11	1	2	1	11	2	1	2	1	0		#NULL!	1	1	1	0		#NULL!	2	My parent did not buy me phone	0	0	0	#NULL!	#NULL!		#NULL!	1	1	BOH11	2	1	13	1	1	0		#NULL!	1	1	1	0	0	1	12	0	#NULL!	#NULL!	#NULL!	#NULL!
BOH37	1	2	1	11	2	3	3	2	0		#NULL!	1	1	1	1		#NULL!	2	Not yet time	0	0	0	#NULL!	#NULL!		#NULL!	1	1	BOH37	2	1	12	3	2	0		#NULL!	1	1	1	1	1	1	123	1	2	1	2	2
CHS13	1	2	2	11	2	1	2	2	0		#NULL!	1	1	1	1		#NULL!	2	I need to focus on school	0	0	0	#NULL!	#NULL!		#NULL!	1	1	CHS13	2	2	12	2	1	0		#NULL!	1	1	1	0	0	1	12	0	#NULL!	#NULL!	#NULL!	#NULL!
CHS25	1	2	1	11	2	1	2	1	0		#NULL!	1	1	1	1		#NULL!	2	No money to Buy	0	0	0	#NULL!	#NULL!		#NULL!	1	1	CHS25	2	1	12	1	1	0		#NULL!	1	1	1	1	1	1	123	1	2	1	1	1
CHS33	1	2	2	11	2	1	2	2	0		#NULL!	1	1	1	1		#NULL!	2	It will affect my studies	0	0	0	#NULL!	#NULL!		#NULL!	2	0	CHS33	#NULL!	#NULL!	#NULL!	#NULL!	#NULL!	#NULL!		#NULL!	#NULL!	#NULL!	#NULL!	0	0	2	1	0	#NULL!	#NULL!	#NULL!	#NULL!
CHS35	1	2	2	11	2	1	2	1	1	Hair dressing	1	1	1	1	1		#NULL!	2	Am still young	0	0	0	#NULL!	#NULL!		#NULL!	1	1	CHS35	2	2	12	1	1	0		#NULL!	1	1	1	1	1	1	123	1	2	2	1	1
CHS43	1	2	1	11	2	2	0	1	1	Barbing	2	4	1	1	1		#NULL!	2	Insufficient fund	0	0	0	#NULL!	#NULL!		#NULL!	1	1	CHS43	2	1	12	1	1	0		1	1	1	1	0	0	1	12	0	#NULL!	#NULL!	#NULL!	#NULL!
CHS44	1	2	1	11	2	1	2	2	0		#NULL!	1	1	1	1		#NULL!	2	Young age	0	0	0	#NULL!	#NULL!		#NULL!	1	1	CHS44	2	1	12	1	1	0		#NULL!	1	1	2	1	1	1	123	1	2	1	1	1
CHS45	1	2	2	11	2	1	2	2	1		1	1	1	1	1		#NULL!	2		0	0	0	#NULL!	#NULL!		#NULL!	2	0	CHS45	#NULL!	#NULL!	#NULL!	#NULL!	#NULL!	#NULL!		#NULL!	#NULL!	#NULL!	#NULL!	0	0	2	1	0	#NULL!	#NULL!	#NULL!	#NULL!
GBC18	1	1	1	11	2	1	2	2	0		#NULL!	1	1	1	1		#NULL!	2	Nothing	0	0	0	#NULL!	#NULL!		#NULL!	1	1	GBC18	1	1	13	1	1	1	bead making	3	11	1	2	0	0	1	12	0	#NULL!	#NULL!	#NULL!	#NULL!
GBC33	1	1	1	11	2	1	2	1	1	Trades	5	1	1	1	1		#NULL!	2	Still young it	0	0	0	#NULL!	#NULL!		#NULL!	1	1	GBC33	1	1	12	1	1	0		#NULL!	1	1	2	1	1	1	123	1	1	1	1	1
GBC41	1	1	2	11	2	1	2	1	0		#NULL!	1	1	1	1		#NULL!	2	Young	0	0	0	#NULL!	#NULL!		#NULL!	2	0	GBC41	#NULL!	#NULL!	#NULL!	#NULL!	#NULL!	#NULL!		#NULL!	#NULL!	#NULL!	#NULL!	0	0	2	1	0	#NULL!	#NULL!	#NULL!	#NULL!
HPS19	1	1	1	11	2	1	2	1	0		#NULL!	1	1	1	1		#NULL!	2	My will	0	0	0	#NULL!	#NULL!		#NULL!	2	0	HPS19	#NULL!	#NULL!	#NULL!	#NULL!	#NULL!	#NULL!		#NULL!	#NULL!	#NULL!	#NULL!	0	0	2	1	0	#NULL!	#NULL!	#NULL!	#NULL!
HPS22	1	1	2	11	2	2	0	1	0		#NULL!	1	1	1	1		#NULL!	2	It has spoilt	0	0	0	#NULL!	#NULL!		#NULL!	2	0	HPS22	#NULL!	#NULL!	#NULL!	#NULL!	#NULL!	#NULL!		#NULL!	#NULL!	#NULL!	#NULL!	0	0	2	1	0	#NULL!	#NULL!	#NULL!	#NULL!
HPS27	1	1	1	11	2	1	2	1	0		#NULL!	1	1	1	1		#NULL!	2	Young age	0	0	0	#NULL!	#NULL!		#NULL!	2	0	HPS27	#NULL!	#NULL!	#NULL!	#NULL!	#NULL!	#NULL!		#NULL!	#NULL!	#NULL!	#NULL!	0	0	2	1	0	#NULL!	#NULL!	#NULL!	#NULL!
HPS30	1	1	2	11	2	1	2	1	0		#NULL!	1	1	1	1		#NULL!	2	Time factor	0	0	0	#NULL!	#NULL!		#NULL!	2	0	HPS30	#NULL!	#NULL!	#NULL!	#NULL!	#NULL!	#NULL!		#NULL!	#NULL!	#NULL!	#NULL!	0	0	2	1	0	#NULL!	#NULL!	#NULL!	#NULL!
HPS47	1	1	1	11	2	1	2	1	0		#NULL!	1	1	1	1		#NULL!	2	Too small	0	0	0	#NULL!	#NULL!		#NULL!	1	1	HPS47	1	1	12	1	1	0		#NULL!	1	1	2	1	1	1	123	1	1	1	1	1
HPS48	1	1	2	11	2	2	0	1	0		#NULL!	1	1	1	1		#NULL!	2	Time factor	0	0	0	#NULL!	#NULL!		#NULL!	1	1	HPS48	1	1	12	1	1	1	Graphic designing	3	1	1	1	1	1	1	123	1	1	1	1	1
HPS57	1	1	1	11	2	1	2	1	0		#NULL!	1	1	1	1		#NULL!	2	Young age	0	0	0	#NULL!	#NULL!		#NULL!	2	0	HPS57	#NULL!	#NULL!	#NULL!	#NULL!	#NULL!	#NULL!		#NULL!	#NULL!	#NULL!	#NULL!	0	0	2	1	0	#NULL!	#NULL!	#NULL!	#NULL!
HPS66	1	1	1	11	2	1	2	2	1	I Paint and draw for people	5	1	1	1	1		#NULL!	2	Time factor	0	0	0	#NULL!	#NULL!		#NULL!	2	0	HPS66	#NULL!	#NULL!	#NULL!	#NULL!	#NULL!	#NULL!		#NULL!	#NULL!	#NULL!	#NULL!	0	0	2	1	0	#NULL!	#NULL!	#NULL!	#NULL!
IJK20	1	2	2	11	2	1	2	1	#NULL!		#NULL!	1	1	1	1		#NULL!	2	Nothing	0	0	0	#NULL!	#NULL!		#NULL!	2	0	IJK20	#NULL!	#NULL!	#NULL!	#NULL!	#NULL!	#NULL!		#NULL!	#NULL!	#NULL!	#NULL!	0	0	2	1	0	#NULL!	#NULL!	#NULL!	#NULL!
IJK24	1	2	2	11	2	1	2	1	0		#NULL!	1	1	1	1		#NULL!	2	Not yet time	0	0	0	#NULL!	#NULL!		#NULL!	1	1	IJK24	2	2	12	1	1	0		#NULL!	1	1	2	1	1	1	123	1	2	2	1	1
IJK28	1	2	1	11	2	1	2	1	0		#NULL!	1	1	1	1		#NULL!	2	Nothing	0	0	0	#NULL!	#NULL!		#NULL!	1	1	IJK28	2	1	13	1	1	0		#NULL!	1	1	2	1	1	1	123	1	2	1	1	1
IJK53	1	2	2	11	2	1	2	1	0		#NULL!	1	1	1	1		#NULL!	2	Damaged	0	0	0	#NULL!	#NULL!		#NULL!	2	0	IJK53	#NULL!	#NULL!	#NULL!	#NULL!	#NULL!	#NULL!		#NULL!	#NULL!	#NULL!	#NULL!	0	0	2	1	0	#NULL!	#NULL!	#NULL!	#NULL!
IKG38	1	2	2	11	2	1	2	1	0		#NULL!	1	1	1	1		#NULL!	2	Young age	0	0	0	#NULL!	#NULL!		#NULL!	1	1	IKG38	2	2	11	1	1	0		#NULL!	1	1	2	1	1	1	123	1	2	2	1	1
IKL05	1	2	2	11	2	1	2	1	0		#NULL!	1	1	1	1		#NULL!	2	Am yet grown	0	0	0	#NULL!	#NULL!		#NULL!	2	0	IKL05	#NULL!	#NULL!	#NULL!	#NULL!	#NULL!	#NULL!		#NULL!	#NULL!	#NULL!	#NULL!	0	0	2	1	0	#NULL!	#NULL!	#NULL!	#NULL!
IKL19	1	2	2	11	2	1	2	1	0		#NULL!	1	1	1	1		#NULL!	2		0	0	0	#NULL!	#NULL!		#NULL!	1	1	IKL19	2	2	11	1	1	1	Provision	1	1	1	2	1	1	1	123	1	2	2	1	1
MOG03	1	2	1	11	2	1	2	1	0		#NULL!	1	1	1	1		#NULL!	2	Too Young for a phone	0	0	0	#NULL!	#NULL!		#NULL!	1	1	MOG03	2	1	11	#NULL!	1	1		#NULL!	1	1	2	0	0	1	12	0	#NULL!	#NULL!	#NULL!	#NULL!
MOG06	1	2	1	11	2	1	2	1	0		#NULL!	1	1	1	1		#NULL!	2	I don't have money	0	0	0	#NULL!	#NULL!		#NULL!	1	1	MOG06	2	1	12	1	1	1		#NULL!	1	1	2	0	0	1	12	0	#NULL!	#NULL!	#NULL!	#NULL!
MOG18	1	2	2	11	2	1	2	1	0		#NULL!	1	1	1	1		#NULL!	2	Because am still young	0	0	0	#NULL!	#NULL!		#NULL!	1	1	MOG18	2	1	14	1	1	0		#NULL!	1	1	2	0	0	1	12	0	#NULL!	#NULL!	#NULL!	#NULL!
MOG24	1	2	2	11	2	1	2	1	0		#NULL!	1	1	1	1		#NULL!	2	Because I am still young	0	0	0	#NULL!	#NULL!		#NULL!	1	1	MOG24	2	2	15	1	1	1	tailor	1	1	1	1	1	1	1	123	1	2	2	1	1
MOG33	1	2	2	11	2	2	0	1	0		#NULL!	1	1	1	1		#NULL!	2	Phone spoilt	0	0	0	#NULL!	#NULL!		#NULL!	1	1	MOG33	2	2	13	1	2	1		1	1	1	2	1	1	1	123	1	2	2	1	2
MOG41	1	2	2	11	2	1	2	1	0		#NULL!	1	1	1	1		#NULL!	2	Because I was not in like sss1	0	0	0	#NULL!	#NULL!		#NULL!	1	1	MOG41	2	2	15	2	2	0		#NULL!	1	1	2	1	1	1	123	1	2	2	2	2
MOG43	1	2	2	11	2	1	2	1	0		#NULL!	1	1	1	1		#NULL!	2	It's not yet time	0	0	0	#NULL!	#NULL!		#NULL!	1	1	MOG43	2	2	15	1	2	0		#NULL!	1	1	1	0	0	1	12	0	#NULL!	#NULL!	#NULL!	#NULL!
OBA18	1	2	1	11	2	2	0	2	0		#NULL!	1	1	1	1		#NULL!	2	Age	0	0	0	#NULL!	#NULL!		#NULL!	1	1	OBA18	2	1	12	1	1	0		#NULL!	1	1	2	1	1	1	123	1	2	1	2	1
OBA23	1	2	2	11	2	3	3	1	0		#NULL!	1	1	1	1		#NULL!	2	It's not provided	0	0	0	#NULL!	#NULL!		#NULL!	1	1	OBA23	2	2	12	3	1	0		#NULL!	1	1	2	0	0	1	12	0	#NULL!	#NULL!	#NULL!	#NULL!
OBA28	1	2	2	11	2	1	2	1	0		#NULL!	1	1	1	1		#NULL!	2	Young age	0	0	0	#NULL!	#NULL!		#NULL!	1	1	OBA28	2	2	10	1	1	0		#NULL!	1	1	2	1	1	1	123	1	2	2	1	1
OBA34	1	2	1	11	2	2	0	1	0		#NULL!	1	1	1	1		#NULL!	2	Still young	0	0	0	#NULL!	#NULL!		#NULL!	1	1	OBA34	2	1	12	1	1	0		#NULL!	1	1	1	0	0	1	12	0	#NULL!	#NULL!	#NULL!	#NULL!
OBA39	1	2	2	11	2	1	2	1	0		#NULL!	1	1	1	1		#NULL!	2	No provision	0	0	0	#NULL!	#NULL!		#NULL!	1	1	OBA39	2	2	12	1	1	0		#NULL!	1	1	1	0	0	1	12	0	#NULL!	#NULL!	#NULL!	#NULL!
SAG01	1	2	2	11	2	1	2	1	0		#NULL!	1	1	1	1		#NULL!	2	Mummy can't Afford to buy a phone now	0	0	0	#NULL!	#NULL!		#NULL!	1	1	SAG01	2	2	13	2	1	0		#NULL!	1	1	2	0	0	1	12	0	#NULL!	#NULL!	#NULL!	#NULL!
SAG06	1	2	1	11	2	1	2	1	0		#NULL!	1	1	1	1		#NULL!	2	Mum says when he reaches Senior secondary school	0	0	0	#NULL!	#NULL!		#NULL!	1	1	SAG06	2	1	13	1	1	0		2	1	1	2	1	1	1	123	1	2	1	1	1
SAG07	1	2	1	11	2	1	2	1	0		#NULL!	1	1	1	1		#NULL!	2	Parents don't have enough money to buy a phone	0	0	0	#NULL!	#NULL!		#NULL!	1	1	SAG07	2	1	14	1	1	0		#NULL!	1	1	2	0	0	1	12	0	#NULL!	#NULL!	#NULL!	#NULL!
SAG15	1	2	1	11	2	1	2	1	0		#NULL!	1	1	1	1		#NULL!	2	My phone got spoilt	0	0	0	#NULL!	#NULL!		#NULL!	2	0	SAG15	#NULL!	#NULL!	#NULL!	#NULL!	#NULL!	#NULL!		#NULL!	#NULL!	#NULL!	#NULL!	0	0	2	1	0	#NULL!	#NULL!	#NULL!	#NULL!
SAG22	1	2	1	11	2	3	3	1	0		#NULL!	1	1	1	1		#NULL!	2	They have not buy it for me	0	0	0	#NULL!	#NULL!		#NULL!	1	1	SAG22	2	1	13	1	1	0		4	1	1	2	1	1	1	123	1	2	1	2	1
SAG38	1	2	1	11	2	1	2	1	0		#NULL!	1	1	1	1		#NULL!	2	My parents said I am too young to have a phone	0	0	0	#NULL!	#NULL!		#NULL!	1	1	SAG38	2	1	13	1	1	0		#NULL!	1	1	2	1	1	1	123	1	2	1	1	1
SED03	1	1	2	11	2	1	2	1	0		#NULL!	1	1	1	1		#NULL!	2	Am too young	0	0	0	#NULL!	#NULL!		#NULL!	2	0	SED03	#NULL!	#NULL!	#NULL!	#NULL!	#NULL!	#NULL!		#NULL!	#NULL!	#NULL!	#NULL!	0	0	2	1	0	#NULL!	#NULL!	#NULL!	#NULL!
SED13	1	1	1	11	2	1	2	1	0		#NULL!	1	1	1	1		#NULL!	2	My dad said I'm too young	0	0	0	#NULL!	#NULL!		#NULL!	2	0	SED13	#NULL!	#NULL!	#NULL!	#NULL!	#NULL!	#NULL!		#NULL!	#NULL!	#NULL!	#NULL!	0	0	2	1	0	#NULL!	#NULL!	#NULL!	#NULL!
SED44	1	1	2	11	2	1	2	1	0		#NULL!	1	1	1	1		#NULL!	2	It has fault	0	0	0	#NULL!	#NULL!		#NULL!	2	0	SED44	#NULL!	#NULL!	#NULL!	#NULL!	#NULL!	#NULL!		#NULL!	#NULL!	#NULL!	#NULL!	0	0	2	1	0	#NULL!	#NULL!	#NULL!	#NULL!
SED50	1	1	1	11	2	1	2	1	0		#NULL!	1	1	1	1		#NULL!	2	It spoilt	0	0	0	#NULL!	#NULL!		#NULL!	2	0	SED50	#NULL!	#NULL!	#NULL!	#NULL!	#NULL!	#NULL!		#NULL!	#NULL!	#NULL!	#NULL!	0	0	2	1	0	#NULL!	#NULL!	#NULL!	#NULL!
SED52	1	1	2	11	2	2	0	1	0		#NULL!	1	1	1	1		#NULL!	2	It is spoilt	0	0	0	#NULL!	#NULL!		#NULL!	2	0	SED52	#NULL!	#NULL!	#NULL!	#NULL!	#NULL!	#NULL!		#NULL!	#NULL!	#NULL!	#NULL!	0	0	2	1	0	#NULL!	#NULL!	#NULL!	#NULL!
TEN07	1	1	2	11	2	1	2	1	0		#NULL!	1	1	1	1		#NULL!	2	I am just about to buy one	0	0	0	#NULL!	#NULL!		#NULL!	1	1	TEN07	1	2	12	1	1	0		#NULL!	1	1	1	0	0	1	12	0	#NULL!	#NULL!	#NULL!	#NULL!
TEN18	1	1	1	11	2	2	0	1	0		#NULL!	1	1	1	1		#NULL!	2	Could not afford one	0	0	0	#NULL!	#NULL!		#NULL!	1	1	TEN18	1	1	12	1	1	0		#NULL!	1	1	2	0	0	1	12	0	#NULL!	#NULL!	#NULL!	#NULL!
TEN25	1	1	2	11	2	1	2	1	0		#NULL!	1	2	1	1		#NULL!	2	Still to young to own one	0	0	0	#NULL!	#NULL!		#NULL!	2	0	TEN25	#NULL!	#NULL!	#NULL!	#NULL!	#NULL!	#NULL!		#NULL!	#NULL!	#NULL!	#NULL!	0	0	2	1	0	#NULL!	#NULL!	#NULL!	#NULL!
TEN39	1	1	1	11	2	2	0	1	0		#NULL!	1	1	1	1		#NULL!	2		0	0	0	#NULL!	#NULL!		#NULL!	1	1	TEN39	1	1	12	1	1	0		#NULL!	1	1	2	1	1	1	123	1	1	1	1	1
TEN41	1	1	1	11	2	1	2	1	0		#NULL!	1	1	1	1		#NULL!	2	It has been damaged	0	0	0	#NULL!	#NULL!		#NULL!	2	0	TEN41	#NULL!	#NULL!	#NULL!	#NULL!	#NULL!	#NULL!		#NULL!	#NULL!	#NULL!	#NULL!	0	1	2	13	0	1	1	2	1
USS01	1	2	1	11	2	1	2	1	0		#NULL!	1	1	1	1		#NULL!	2	Fivus is needed	0	0	0	#NULL!	#NULL!		#NULL!	1	1	USS01	2	1	12	1	1	1	i work every day	1	1	1	1	0	0	1	12	0	#NULL!	#NULL!	#NULL!	#NULL!
USS05	1	2	2	11	2	1	2	1	0		#NULL!	1	1	1	1		#NULL!	2	Still young	0	0	0	#NULL!	#NULL!		#NULL!	2	0	USS05	#NULL!	#NULL!	#NULL!	#NULL!	#NULL!	#NULL!		#NULL!	#NULL!	#NULL!	#NULL!	0	0	2	1	0	#NULL!	#NULL!	#NULL!	#NULL!
USS10	1	2	1	11	2	1	2	1	0		#NULL!	1	1	1	1		#NULL!	2	Nothing	0	0	0	#NULL!	#NULL!		#NULL!	2	0	USS10	#NULL!	#NULL!	#NULL!	#NULL!	#NULL!	#NULL!		#NULL!	#NULL!	#NULL!	#NULL!	0	0	2	1	0	#NULL!	#NULL!	#NULL!	#NULL!
USS12	1	2	1	11	2	1	2	1	0		#NULL!	1	1	1	1		#NULL!	2	They didn't buy for me	0	0	0	#NULL!	#NULL!		#NULL!	2	0	USS12	#NULL!	#NULL!	#NULL!	#NULL!	#NULL!	#NULL!		#NULL!	#NULL!	#NULL!	#NULL!	0	0	2	1	0	#NULL!	#NULL!	#NULL!	#NULL!
USS34	1	2	2	11	2	1	2	1	0		#NULL!	1	1	1	1		#NULL!	2	Still young	0	0	0	#NULL!	#NULL!		#NULL!	2	0	USS34	#NULL!	#NULL!	#NULL!	#NULL!	#NULL!	#NULL!		#NULL!	#NULL!	#NULL!	#NULL!	0	1	2	13	0	2	2	2	1
USS53	1	2	1	11	2	1	2	1	0		#NULL!	1	2	1	1		#NULL!	2	Nothing	0	0	0	#NULL!	#NULL!		#NULL!	1	1	USS53	2	2	14	2	1	0		#NULL!	1	1	2	1	1	1	123	1	2	1	3	1
WAL07	1	1	2	11	2	1	2	1	0		#NULL!	1	1	1	1		#NULL!	2	It will affect my education	0	0	0	#NULL!	#NULL!		#NULL!	2	0	WAL07	#NULL!	#NULL!	#NULL!	#NULL!	#NULL!	#NULL!		#NULL!	#NULL!	#NULL!	#NULL!	0	0	2	1	0	#NULL!	#NULL!	#NULL!	#NULL!
WAL16	1	1	2	11	2	2	0	1	0		#NULL!	1	1	1	1		#NULL!	2	YOUNG	0	0	0	#NULL!	#NULL!		#NULL!	2	0	WAL16	#NULL!	#NULL!	#NULL!	#NULL!	#NULL!	#NULL!		#NULL!	#NULL!	#NULL!	#NULL!	0	0	2	1	0	#NULL!	#NULL!	#NULL!	#NULL!
WAL18	1	1	1	11	2	1	2	1	0		#NULL!	1	1	1	1		#NULL!	2	Time factor	0	0	0	#NULL!	#NULL!		#NULL!	2	0	WAL18	#NULL!	#NULL!	#NULL!	#NULL!	#NULL!	#NULL!		#NULL!	#NULL!	#NULL!	#NULL!	0	0	2	1	0	#NULL!	#NULL!	#NULL!	#NULL!
WAL20	1	1	2	11	2	1	2	1	0		#NULL!	1	1	1	1		#NULL!	2	None	0	0	0	#NULL!	#NULL!		#NULL!	2	0	WAL20	#NULL!	#NULL!	#NULL!	#NULL!	#NULL!	#NULL!		#NULL!	#NULL!	#NULL!	#NULL!	0	0	2	1	0	#NULL!	#NULL!	#NULL!	#NULL!
WAL32	1	1	1	11	2	1	2	1	0		#NULL!	2	1	1	1		#NULL!	2	Cant afford it	0	0	0	#NULL!	#NULL!		#NULL!	2	0	WAL32	#NULL!	#NULL!	#NULL!	#NULL!	#NULL!	#NULL!		#NULL!	#NULL!	#NULL!	#NULL!	0	0	2	1	0	#NULL!	#NULL!	#NULL!	#NULL!
YET19	1	1	2	11	2	1	2	1	0		#NULL!	1	1	1	1		#NULL!	2	Because I want to be serious	0	0	0	#NULL!	#NULL!		#NULL!	2	0	YET19	#NULL!	#NULL!	#NULL!	#NULL!	#NULL!	#NULL!		#NULL!	#NULL!	#NULL!	#NULL!	0	0	2	1	0	#NULL!	#NULL!	#NULL!	#NULL!
YET35	1	1	1	11	2	1	2	1	0		#NULL!	1	1	1	1		#NULL!	2	Because of my studies	0	0	0	#NULL!	#NULL!		#NULL!	1	1	YET35	1	1	14	3	1	0		#NULL!	1	1	2	1	1	1	123	1	1	1	3	1
YET51	1	1	1	11	2	1	2	1	0		#NULL!	1	1	1	1		#NULL!	2		0	0	0	#NULL!	#NULL!		#NULL!	2	0	YET51	#NULL!	#NULL!	#NULL!	#NULL!	#NULL!	#NULL!		#NULL!	#NULL!	#NULL!	#NULL!	0	0	2	1	0	#NULL!	#NULL!	#NULL!	#NULL!
AB03	1	2	1	12	2	1	2	1	0		#NULL!	1	1	1	1		#NULL!	2	The parents believe that he is not old enough to have a phone	0	0	0	#NULL!	#NULL!		#NULL!	1	1	AB03	2	1	12	1	1	0		#NULL!	1	1	1	1	1	1	123	1	2	1	1	1
AB10	1	2	2	12	2	1	2	1	0		#NULL!	1	1	1	1		#NULL!	2	I haven't buy a phone	0	0	0	#NULL!	#NULL!		#NULL!	1	1	AB10	2	2	12	1	1	0		#NULL!	1	1	1	0	0	1	12	0	#NULL!	#NULL!	#NULL!	#NULL!
AB11	1	2	1	12	2	1	2	1	0		#NULL!	1	1	1	1		#NULL!	2	I don't feel like using a phone now	0	0	0	#NULL!	#NULL!		#NULL!	1	1	AB11	2	1	14	2	1	1	I use to play football	#NULL!	1	1	1	1	1	1	123	1	2	1	2	1
AB15	1	2	2	12	2	1	2	1	0		#NULL!	1	1	1	1		#NULL!	2	Am too small to be using phone	0	0	0	#NULL!	#NULL!		#NULL!	1	1	AB15	2	2	13	1	1	1	KEEPING MONEY	1	1	1	2	1	1	1	123	1	2	2	1	1
AB19	1	2	2	12	2	1	2	1	0		#NULL!	1	1	1	1		#NULL!	2	Age wise	0	0	0	#NULL!	#NULL!		#NULL!	2	0	AB19	#NULL!	#NULL!	#NULL!	#NULL!	#NULL!	#NULL!		#NULL!	#NULL!	#NULL!	#NULL!	0	0	2	1	0	#NULL!	#NULL!	#NULL!	#NULL!
AB23	1	2	1	12	2	1	2	1	0		#NULL!	1	1	1	1		#NULL!	2	Not yet time	0	0	0	#NULL!	#NULL!		#NULL!	1	1	AB23	2	1	13	1	#NULL!	1	HOME CHORES	#NULL!	1	1	1	1	1	1	123	1	2	1	1	2
AB31	1	2	2	12	2	1	2	2	0		#NULL!	1	1	1	0		#NULL!	2	My parents? didn't provide it for me to	0	0	0	#NULL!	#NULL!		#NULL!	1	1	AB31	2	2	13	1	1	0		#NULL!	1	1	2	0	0	1	12	0	#NULL!	#NULL!	#NULL!	#NULL!
AB35	1	2	1	12	2	1	2	1	0		#NULL!	1	1	1	1		#NULL!	2	Not yet time	0	0	0	#NULL!	#NULL!		#NULL!	1	1	AB35	2	1	12	1	1	0		#NULL!	1	1	2	1	1	1	123	1	2	1	2	1
AB37	1	2	1	12	2	2	0	2	0		#NULL!	1	1	1	1		#NULL!	2	Too young	0	0	0	#NULL!	#NULL!		#NULL!	1	1	AB37	2	1	14	2	2	1	tailor	1	1	1	1	0	0	1	12	0	#NULL!	#NULL!	#NULL!	#NULL!
AB38	1	2	2	12	2	3	3	2	0		#NULL!	1	1	1	1		#NULL!	2	It got spoilt	0	0	0	#NULL!	#NULL!		#NULL!	1	1	AB38	2	2	14	1	2	1	I MAKE SNACKS	4	1	1	2	0	0	1	12	0	#NULL!	#NULL!	#NULL!	#NULL!
AB45	1	2	1	12	2	1	2	2	0		#NULL!	1	1	1	1		#NULL!	2	Still young	0	0	0	#NULL!	#NULL!		#NULL!	2	0	AB45	#NULL!	#NULL!	#NULL!	#NULL!	#NULL!	#NULL!		#NULL!	#NULL!	#NULL!	#NULL!	0	0	2	1	0	#NULL!	#NULL!	#NULL!	#NULL!
AB49	1	2	2	12	2	1	2	1	0		#NULL!	1	1	1	1		#NULL!	2	Damaged	0	0	0	#NULL!	#NULL!		#NULL!	2	0	AB49	#NULL!	#NULL!	#NULL!	#NULL!	#NULL!	#NULL!		#NULL!	#NULL!	#NULL!	#NULL!	0	0	2	1	0	#NULL!	#NULL!	#NULL!	#NULL!
AB50	1	2	1	12	2	1	2	1	0		#NULL!	1	1	1	1		#NULL!	2	I don't use it while in school	0	0	0	#NULL!	#NULL!		#NULL!	2	0	AB50	#NULL!	#NULL!	#NULL!	#NULL!	#NULL!	#NULL!		#NULL!	#NULL!	#NULL!	#NULL!	0	0	2	1	0	#NULL!	#NULL!	#NULL!	#NULL!
AB54	1	2	1	12	2	3	3	#NULL!	0		#NULL!	1	1	1	1		#NULL!	2	To concentrate on my studies	0	0	0	#NULL!	#NULL!		#NULL!	1	1	AB54	2	1	12	3	1	0		#NULL!	1	1	1	1	1	1	123	1	2	1	3	1
AB62	1	2	1	12	2	1	2	1	0		#NULL!	1	1	1	1		#NULL!	2	My parents believe that i'm too young	0	0	0	#NULL!	#NULL!		#NULL!	1	1	AB62	2	1	11	1	2	0		1	1	1	1	1	1	1	123	1	2	1	1	1
AB64	1	2	1	12	2	1	2	1	0		#NULL!	1	1	1	1		#NULL!	2	His phone got spoilt	0	0	0	#NULL!	#NULL!		#NULL!	1	1	AB64	2	1	15	#NULL!	1	1	PHONE REPAIRER	2	2	1	2	1	1	1	123	1	2	1	1	1
AB75	1	2	1	12	2	1	2	1	0		#NULL!	1	1	1	1		#NULL!	2	The parents believe that he is not old enough to have a phone	0	0	0	#NULL!	#NULL!		#NULL!	1	1	AB75	2	1	12	1	1	0	NOTHING	#NULL!	1	1	2	1	1	1	123	1	2	1	1	1
ACC12	1	1	2	12	2	1	2	1	0		#NULL!	1	1	1	1		#NULL!	2	Am still young	0	0	0	#NULL!	#NULL!		#NULL!	2	0	ACC12	#NULL!	#NULL!	#NULL!	#NULL!	#NULL!	#NULL!		#NULL!	#NULL!	#NULL!	#NULL!	0	0	2	1	0	#NULL!	#NULL!	#NULL!	#NULL!
ACC15	1	1	2	12	2	1	2	1	0		#NULL!	1	1	1	1		#NULL!	2	Am too young	0	0	0	#NULL!	#NULL!		#NULL!	2	0	ACC15	#NULL!	#NULL!	#NULL!	#NULL!	#NULL!	#NULL!		#NULL!	#NULL!	#NULL!	#NULL!	0	0	2	1	0	#NULL!	#NULL!	#NULL!	#NULL!
ACC18	1	1	1	12	2	1	2	1	0		#NULL!	1	2	1	1		#NULL!	2	Because I want to focus on my studies	0	0	0	#NULL!	#NULL!		#NULL!	2	0	ACC18	#NULL!	#NULL!	#NULL!	#NULL!	#NULL!	#NULL!		#NULL!	#NULL!	#NULL!	#NULL!	0	0	2	1	0	#NULL!	#NULL!	#NULL!	#NULL!
ACC42	1	1	2	12	2	1	2	1	0		#NULL!	1	1	1	1		#NULL!	2	It got spoilt	0	0	0	#NULL!	#NULL!		#NULL!	2	0	ACC42	#NULL!	#NULL!	#NULL!	#NULL!	#NULL!	#NULL!		#NULL!	#NULL!	#NULL!	#NULL!	0	0	2	1	0	#NULL!	#NULL!	#NULL!	#NULL!
ALL10	1	1	1	12	2	1	2	1	0		#NULL!	1	1	1	1		#NULL!	2	Young age	0	0	0	#NULL!	#NULL!		#NULL!	1	1	ALL10	1	1	13	1	1	0		#NULL!	1	1	1	0	0	1	12	0	#NULL!	#NULL!	#NULL!	#NULL!
ALL31	1	1	1	12	2	1	2	1	0		#NULL!	1	1	1	1		#NULL!	2	It has spoilt	0	0	0	#NULL!	#NULL!		#NULL!	1	1	ALL31	1	1	13	1	1	0		#NULL!	1	1	2	0	0	1	12	0	#NULL!	#NULL!	#NULL!	#NULL!
BAP06	1	1	2	12	2	1	2	1	0		#NULL!	1	1	1	1		#NULL!	2	Calling my parents	0	0	0	#NULL!	#NULL!		#NULL!	1	1	BAP06	1	2	14	1	1	1	BEAD MAKING	2	1	1	1	1	1	1	123	1	1	1	1	1
BBC11	1	1	1	12	2	1	2	1	0		#NULL!	1	1	1	1		#NULL!	2	Mum is using it	0	0	0	#NULL!	#NULL!		#NULL!	2	0	BBC11	#NULL!	#NULL!	#NULL!	#NULL!	#NULL!	#NULL!		#NULL!	#NULL!	#NULL!	#NULL!	0	0	2	1	0	#NULL!	#NULL!	#NULL!	#NULL!
BBC14	1	1	1	12	2	1	2	1	0		#NULL!	1	1	1	1		#NULL!	2	Too young	0	0	0	#NULL!	#NULL!		#NULL!	2	0	BBC14	#NULL!	#NULL!	#NULL!	#NULL!	#NULL!	#NULL!		#NULL!	#NULL!	#NULL!	#NULL!	0	0	2	1	0	#NULL!	#NULL!	#NULL!	#NULL!
BBC17	1	1	2	12	2	1	2	1	0		#NULL!	1	1	1	1		#NULL!	2	Nothing	0	0	0	#NULL!	#NULL!		#NULL!	1	1	BBC17	1	2	13	1	1	0		#NULL!	1	1	2	1	1	1	123	1	1	2	1	1
BBC27	1	1	1	12	2	1	2	1	0		#NULL!	1	1	1	0		#NULL!	2	-	0	0	0	#NULL!	#NULL!		#NULL!	1	1	BBC27	1	1	12	1	1	0	nothing	#NULL!	1	1	2	0	0	1	12	0	#NULL!	#NULL!	#NULL!	#NULL!
BBC35	1	1	2	12	2	3	3	1	0		#NULL!	1	1	1	1		#NULL!	2	No provision	0	0	0	#NULL!	#NULL!		#NULL!	2	0	BBC35	#NULL!	#NULL!	#NULL!	#NULL!	#NULL!	#NULL!		#NULL!	#NULL!	#NULL!	#NULL!	0	0	2	1	0	#NULL!	#NULL!	#NULL!	#NULL!
BBC38	1	1	2	12	2	1	2	1	0		#NULL!	1	1	1	1		#NULL!	2	Young age	0	0	0	#NULL!	#NULL!		#NULL!	1	1	BBC38	1	2	14	1	1	0	reading	1	1	1	2	1	1	1	123	1	1	2	1	1
BBC47	1	1	2	12	2	1	2	2	0		#NULL!	1	1	1	1		#NULL!	2	Nothing	0	0	0	#NULL!	#NULL!		#NULL!	1	1	BBC47	1	2	12	1	1	0	nothing	#NULL!	1	1	2	0	0	1	12	0	#NULL!	#NULL!	#NULL!	#NULL!
BOH04	1	2	2	12	2	1	2	1	0		#NULL!	1	1	1	1		#NULL!	2	Am too young	0	0	0	#NULL!	#NULL!		#NULL!	1	1	BOH04	2	2	14	1	1	0		#NULL!	1	1	1	1	1	1	123	1	2	2	1	1
BOH05	1	2	1	12	2	1	2	1	0		#NULL!	1	1	1	1		#NULL!	2	Very soon I will get it	0	0	0	#NULL!	#NULL!		#NULL!	1	1	BOH05	2	1	15	1	1	0		#NULL!	1	1	1	0	0	1	12	0	#NULL!	#NULL!	#NULL!	#NULL!
BOH09	1	2	1	12	2	1	2	1	0		#NULL!	1	1	1	1		#NULL!	2	Not yet time	0	0	0	#NULL!	#NULL!		#NULL!	1	1	BOH09	2	1	14	1	2	0		#NULL!	1	1	1	0	0	1	12	0	#NULL!	#NULL!	#NULL!	#NULL!
BOH17	1	2	1	12	2	2	0	1	0		#NULL!	4	1	1	1		#NULL!	2	Nothing	0	0	0	#NULL!	#NULL!		#NULL!	1	1	BOH17	2	1	14	1	2	1	TAILOR	1	1	1	2	0	0	1	12	0	#NULL!	#NULL!	#NULL!	#NULL!
BOH20	1	2	1	12	2	1	2	1	0		#NULL!	1	1	1	1		#NULL!	2	It got spoilt	0	0	0	#NULL!	#NULL!		#NULL!	1	1	BOH20	2	1	15	1	1	1	SELLING BREAD	2	1	1	2	1	1	1	123	1	2	1	1	1
BOH24	1	2	1	12	2	2	0	2	0		#NULL!	3	1	1	1		#NULL!	2	No money to buy phone	0	0	0	#NULL!	#NULL!		#NULL!	1	1	BOH24	2	2	13	1	1	0		#NULL!	1	1	#NULL!	0	0	1	12	0	#NULL!	#NULL!	#NULL!	#NULL!
BOH27	1	2	2	12	2	1	2	1	0		#NULL!	1	1	1	1		#NULL!	2	I don't have a phone	0	0	0	#NULL!	#NULL!		#NULL!	1	1	BOH27	2	2	12	1	1	0		#NULL!	1	1	1	1	1	1	123	1	2	2	1	1
BOH28	1	2	2	12	2	1	2	1	0		#NULL!	1	1	1	1		#NULL!	2	I don't have a phone	0	0	0	#NULL!	#NULL!		#NULL!	1	1	BOH28	2	2	13	1	1	0		#NULL!	1	1	2	0	0	1	12	0	#NULL!	#NULL!	#NULL!	#NULL!
BOH29	1	2	2	12	2	1	2	2	1	Am selling pure water	#NULL!	1	1	1	1		#NULL!	2	No	0	0	0	#NULL!	#NULL!		#NULL!	1	1	BOH29	2	2	12	1	1	0		#NULL!	1	1	1	0	0	1	12	0	#NULL!	#NULL!	#NULL!	#NULL!
BOH33	1	2	2	12	2	3	3	1	0		#NULL!	1	1	1	1		#NULL!	2	I am too young	0	0	0	#NULL!	#NULL!		#NULL!	1	1	BOH33	2	2	13	3	1	0		#NULL!	1	1	1	1	1	1	123	1	2	2	3	1
CHS01	1	2	1	12	2	1	2	2	1	I trade nylon	1	1	1	1	1		#NULL!	2	Young age	0	0	0	#NULL!	#NULL!		#NULL!	2	0	CHS01	#NULL!	#NULL!	#NULL!	#NULL!	#NULL!	#NULL!		#NULL!	#NULL!	#NULL!	#NULL!	0	0	2	1	0	#NULL!	#NULL!	#NULL!	#NULL!
CHS05	1	2	1	12	2	2	0	1	0		#NULL!	4	1	1	1		#NULL!	2	It has spoilt	0	0	0	#NULL!	#NULL!		#NULL!	2	0	CHS05	#NULL!	#NULL!	#NULL!	#NULL!	#NULL!	#NULL!		#NULL!	#NULL!	#NULL!	#NULL!	0	0	2	1	0	#NULL!	#NULL!	#NULL!	#NULL!
CHS08	1	2	2	12	2	3	3	1	0		#NULL!	1	1	1	1		#NULL!	2	Because I am in school	0	0	0	#NULL!	#NULL!		#NULL!	1	1	CHS08	2	1	13	1	1	0		#NULL!	1	1	1	0	0	1	12	0	#NULL!	#NULL!	#NULL!	#NULL!
CHS10	1	2	2	12	2	2	0	1	0		#NULL!	1	1	1	1		#NULL!	2	I was a small girl	0	0	0	#NULL!	#NULL!		#NULL!	1	1	CHS10	2	2	13	1	1	0		#NULL!	1	1	1	0	0	1	12	0	#NULL!	#NULL!	#NULL!	#NULL!
CHS11	1	2	2	12	2	2	0	1	0		#NULL!	1	1	1	1		#NULL!	2	I was a small girl	0	0	0	#NULL!	#NULL!		#NULL!	2	0	CHS11	#NULL!	#NULL!	#NULL!	#NULL!	#NULL!	#NULL!		#NULL!	#NULL!	#NULL!	#NULL!	0	0	2	1	0	#NULL!	#NULL!	#NULL!	#NULL!
CHS12	1	2	1	12	2	1	2	1	0		#NULL!	1	1	1	1		#NULL!	2	Parent said I am too Young	0	0	0	#NULL!	#NULL!		#NULL!	2	0	CHS12	#NULL!	#NULL!	#NULL!	#NULL!	#NULL!	#NULL!		#NULL!	#NULL!	#NULL!	#NULL!	0	0	2	1	0	#NULL!	#NULL!	#NULL!	#NULL!
CHS27	1	2	1	12	2	1	2	1	0		#NULL!	1	1	1	1		#NULL!	2	My parent said I am too young to use phone	0	0	0	#NULL!	#NULL!		#NULL!	2	0	CHS27	#NULL!	#NULL!	#NULL!	#NULL!	#NULL!	#NULL!		#NULL!	#NULL!	#NULL!	#NULL!	0	0	2	1	0	#NULL!	#NULL!	#NULL!	#NULL!
CHS29	1	2	2	12	2	1	2	1	0		#NULL!	1	1	1	1		#NULL!	2	My brother said when I leave school I will have a phone	0	0	0	#NULL!	#NULL!		#NULL!	2	0	CHS29	#NULL!	#NULL!	#NULL!	#NULL!	#NULL!	#NULL!		#NULL!	#NULL!	#NULL!	#NULL!	0	0	2	1	0	#NULL!	#NULL!	#NULL!	#NULL!
CHS34	1	2	1	12	2	1	2	1	0		#NULL!	1	1	1	1		#NULL!	2	My mother said I am a child	0	0	0	#NULL!	#NULL!		#NULL!	2	0	CHS34	#NULL!	#NULL!	#NULL!	#NULL!	#NULL!	#NULL!		#NULL!	#NULL!	#NULL!	#NULL!	0	0	2	1	0	#NULL!	#NULL!	#NULL!	#NULL!
CHS38	1	2	1	12	2	1	2	1	1	I sell yam	1	1	1	1	1		#NULL!	2	I gave it out	0	0	0	#NULL!	#NULL!		#NULL!	1	1	CHS38	2	1	14	1	1	1	Tailoring	1	1	1	1	0	0	1	12	0	#NULL!	#NULL!	#NULL!	#NULL!
CHS40	1	2	2	12	2	1	2	1	1	Bead making	1	1	1	1	1		#NULL!	2	Young age	0	0	0	#NULL!	#NULL!		#NULL!	1	1	CHS40	2	2	13	1	1	0		#NULL!	1	1	2	1	1	1	123	1	2	2	1	1
HPS12	1	1	1	12	2	2	0	1	0		#NULL!	1	1	1	1		#NULL!	2	Parental restrictions	0	0	0	#NULL!	#NULL!		#NULL!	2	0	HPS12	#NULL!	#NULL!	#NULL!	#NULL!	#NULL!	#NULL!		#NULL!	#NULL!	#NULL!	#NULL!	0	0	2	1	0	#NULL!	#NULL!	#NULL!	#NULL!
HPS13	1	1	2	12	2	1	2	1	0		#NULL!	1	1	1	1		#NULL!	2	Concentration issue	0	0	0	#NULL!	#NULL!		#NULL!	1	1	HPS13	1	1	12	2	1	0		#NULL!	1	1	1	0	0	1	12	0	#NULL!	#NULL!	#NULL!	#NULL!
HPS34	1	1	1	12	2	3	3	1	0		#NULL!	1	1	1	1		#NULL!	2	Time factor	0	0	0	#NULL!	#NULL!		#NULL!	2	0	HPS34	#NULL!	#NULL!	#NULL!	#NULL!	#NULL!	#NULL!		#NULL!	#NULL!	#NULL!	#NULL!	0	0	2	1	0	#NULL!	#NULL!	#NULL!	#NULL!
HPS43	1	1	1	12	2	1	2	1	0		#NULL!	1	1	1	1		#NULL!	2	I will get next year's	0	0	0	#NULL!	#NULL!		#NULL!	1	1	HPS43	1	1	12	1	1	0		#NULL!	1	2	1	1	1	1	123	1	1	1	1	1
HPS44	1	1	2	12	2	1	2	1	0		#NULL!	1	1	1	1		#NULL!	2	Parental restriction	0	0	0	#NULL!	#NULL!		#NULL!	2	0	HPS44	#NULL!	#NULL!	#NULL!	#NULL!	#NULL!	#NULL!		#NULL!	#NULL!	#NULL!	#NULL!	0	0	2	1	0	#NULL!	#NULL!	#NULL!	#NULL!
HPS64	1	1	1	12	2	3	3	1	0		#NULL!	1	1	1	1		#NULL!	2	Time factor	0	0	0	#NULL!	#NULL!		#NULL!	2	0	HPS64	#NULL!	#NULL!	#NULL!	#NULL!	#NULL!	#NULL!		#NULL!	#NULL!	#NULL!	#NULL!	0	0	2	1	0	#NULL!	#NULL!	#NULL!	#NULL!
IJK09	1	2	2	12	2	1	2	1	0		#NULL!	1	1	1	1		#NULL!	2	Still young	0	0	0	#NULL!	#NULL!		#NULL!	1	1	IJK09	2	2	13	1	1	0		#NULL!	1	1	2	0	0	1	12	0	#NULL!	#NULL!	#NULL!	#NULL!
IJK15	1	2	2	12	2	1	2	1	0		#NULL!	1	1	1	1		#NULL!	2	Still young	0	0	0	#NULL!	#NULL!		#NULL!	1	1	IJK15	2	2	12	1	1	0		#NULL!	1	1	2	1	1	1	123	1	2	2	1	1
IJK18	1	2	2	12	2	1	2	1	0		#NULL!	1	1	1	1		#NULL!	2	I don't know	0	0	0	#NULL!	#NULL!		#NULL!	2	0	IJK18	#NULL!	#NULL!	#NULL!	#NULL!	#NULL!	#NULL!		#NULL!	#NULL!	#NULL!	#NULL!	0	0	2	1	0	#NULL!	#NULL!	#NULL!	#NULL!
IJK21	1	2	2	12	2	1	2	1	0		#NULL!	1	1	1	1		#NULL!	2	Not aged	0	0	0	#NULL!	#NULL!		#NULL!	2	0	IJK21	#NULL!	#NULL!	#NULL!	#NULL!	#NULL!	#NULL!		#NULL!	#NULL!	#NULL!	#NULL!	0	0	2	1	0	#NULL!	#NULL!	#NULL!	#NULL!
IJK26	1	2	2	12	2	1	2	1	0		#NULL!	1	1	1	1		#NULL!	2	Nothing	0	0	0	#NULL!	#NULL!		#NULL!	1	1	IJK26	2	2	12	1	2	0		#NULL!	1	1	2	0	0	1	12	0	#NULL!	#NULL!	#NULL!	#NULL!
IJK30	1	2	2	12	2	1	2	1	0		#NULL!	1	1	1	1		#NULL!	2	Young age	0	0	0	#NULL!	#NULL!		#NULL!	1	1	IJK30	2	2	12	1	1	0		#NULL!	1	1	2	1	1	1	123	1	2	2	1	1
IJK31	1	2	2	12	2	1	2	1	0		#NULL!	1	1	1	1		#NULL!	2	Young age	0	0	0	#NULL!	#NULL!		#NULL!	1	1	IJK31	2	2	14	1	1	1	Tailoring	1	1	1	2	1	1	1	123	1	2	1	1	1
IJK43	1	2	2	12	2	1	2	2	0		#NULL!	1	1	1	1		#NULL!	2	Young age	0	0	0	#NULL!	#NULL!		#NULL!	1	1	IJK43	2	2	12	1	1	0		#NULL!	1	1	1	1	1	1	123	1	2	2	1	1
IKG02	1	2	2	12	2	1	2	1	0		#NULL!	1	1	1	1		#NULL!	2	Nothing	0	0	0	#NULL!	#NULL!		#NULL!	1	1	IKG02	2	2	13	2	1	0		#NULL!	1	1	2	1	1	1	123	1	2	2	2	2
IKG07	1	2	2	12	2	3	3	1	0		#NULL!	1	1	1	1		#NULL!	2	Permission not granted	0	0	0	#NULL!	#NULL!		#NULL!	1	1	IKG07	2	2	14	3	1	0		#NULL!	1	1	1	0	0	1	12	0	#NULL!	#NULL!	#NULL!	#NULL!
IKG08	1	2	1	12	2	1	2	1	0		#NULL!	1	1	1	1		#NULL!	2	I wasn't given	0	0	0	#NULL!	#NULL!		#NULL!	2	0	IKG08	#NULL!	#NULL!	#NULL!	#NULL!	#NULL!	#NULL!		#NULL!	#NULL!	#NULL!	#NULL!	0	0	2	1	0	#NULL!	#NULL!	#NULL!	#NULL!
IKG09	1	2	1	12	2	1	2	1	0		#NULL!	1	1	1	1		#NULL!	2	Concentration on my education	0	0	0	#NULL!	#NULL!		#NULL!	1	1	IKG09	2	1	13	#NULL!	1	0		#NULL!	1	1	2	1	1	1	123	1	2	1	1	1
IKG13	1	2	2	12	2	2	0	2	0		#NULL!	1	1	1	1		#NULL!	2	Too young to have one	0	0	0	#NULL!	#NULL!		#NULL!	2	0	IKG13	#NULL!	#NULL!	#NULL!	#NULL!	#NULL!	#NULL!		#NULL!	#NULL!	#NULL!	#NULL!	0	0	2	1	0	#NULL!	#NULL!	#NULL!	#NULL!
IKG17	1	2	2	12	2	1	2	1	0		#NULL!	1	1	1	1		#NULL!	2	I wasn't allowed	0	0	0	#NULL!	#NULL!		#NULL!	1	1	IKG17	2	2	13	2	1	0		#NULL!	1	1	2	1	1	1	123	1	2	2	2	2
IKG18	1	2	2	12	2	1	2	2	1	I sell kerosene	2	1	1	1	1		#NULL!	2	Young age	0	0	0	#NULL!	#NULL!		#NULL!	1	1	IKG18	2	2	14	1	1	#NULL!		#NULL!	1	1	2	0	0	1	12	0	#NULL!	#NULL!	#NULL!	#NULL!
IKG19	1	2	1	12	2	2	0	2	0		#NULL!	1	1	1	1		#NULL!	2	-	0	0	0	#NULL!	#NULL!		#NULL!	1	1	IKG19	2	1	13	3	#NULL!	1	Rentage	4	1	1	2	1	1	1	123	1	2	1	2	1
IKG20	1	2	1	12	2	2	0	2	1	Pharmacy	1	1	1	1	1		#NULL!	2	I still in school	0	0	0	#NULL!	#NULL!		#NULL!	1	1	IKG20	2	1	13	1	1	1		1	1	1	1	0	0	1	12	0	#NULL!	#NULL!	#NULL!	#NULL!
IKG26	1	2	1	12	2	2	0	1	0		#NULL!	1	1	1	1		#NULL!	2	Young age	0	0	0	#NULL!	#NULL!		#NULL!	1	1	IKG26	2	1	12	3	1	0		#NULL!	1	1	2	0	0	1	12	0	#NULL!	#NULL!	#NULL!	#NULL!
IKG28	1	2	1	12	2	1	2	2	0		#NULL!	1	1	1	1		#NULL!	2	Seriousness issues	0	0	0	#NULL!	#NULL!		#NULL!	1	1	IKG28	2	1	13	#NULL!	1	0		1	1	1	1	0	0	1	12	0	#NULL!	#NULL!	#NULL!	#NULL!
IKG29	1	2	1	12	2	1	2	1	0		#NULL!	1	1	1	1		#NULL!	2	Still young	0	0	0	#NULL!	#NULL!		#NULL!	1	1	IKG29	2	1	14	1	#NULL!	0		1	1	1	1	0	0	1	12	0	#NULL!	#NULL!	#NULL!	#NULL!
IKG36	1	2	2	12	2	1	2	1	1	Shop	1	1	1	1	1		#NULL!	2	Young age	0	0	0	#NULL!	#NULL!		#NULL!	2	0	IKG36	#NULL!	#NULL!	#NULL!	#NULL!	#NULL!	#NULL!		#NULL!	#NULL!	#NULL!	#NULL!	0	0	2	1	0	#NULL!	#NULL!	#NULL!	#NULL!
IKG40	1	2	2	12	2	1	2	1	0		#NULL!	1	1	1	1		#NULL!	2	Seriousness issues	0	0	0	#NULL!	#NULL!		#NULL!	1	1	IKG40	2	2	12	1	1	0		#NULL!	1	1	2	1	1	1	123	1	2	2	1	1
IKG45	1	2	2	12	2	3	3	2	1	I sell pap to earn a living	1	1	1	1	1		#NULL!	2	My dad collected the one was using	0	0	0	#NULL!	#NULL!		#NULL!	2	0	IKG45	#NULL!	#NULL!	#NULL!	#NULL!	#NULL!	#NULL!		#NULL!	#NULL!	#NULL!	#NULL!	0	0	2	1	0	#NULL!	#NULL!	#NULL!	#NULL!
IKG50	1	2	2	12	2	3	3	2	1	I sell soya	1	1	1	1	1		#NULL!	2	It was stolen	0	0	0	#NULL!	#NULL!		#NULL!	1	1	IKG50	2	2	14	2	1	1		1	1	1	1	0	0	1	12	0	#NULL!	#NULL!	#NULL!	#NULL!
IKG55	1	2	1	12	2	1	2	1	1		#NULL!	1	1	1	0		#NULL!	2		0	0	0	#NULL!	#NULL!		#NULL!	1	1	IKG55	2	1	13	1	1	0		1	1	1	1	0	0	1	12	0	#NULL!	#NULL!	#NULL!	#NULL!
IKL03	1	2	1	12	2	2	0	1	1	Tailoring	1	1	1	1	1		#NULL!	2	Am still young	0	0	0	#NULL!	#NULL!		#NULL!	2	0	IKL03	#NULL!	#NULL!	#NULL!	#NULL!	#NULL!	#NULL!		#NULL!	#NULL!	#NULL!	#NULL!	0	0	2	1	0	#NULL!	#NULL!	#NULL!	#NULL!
IKL07	1	2	2	12	2	1	2	1	0		#NULL!	1	1	1	1		#NULL!	2		0	0	0	#NULL!	#NULL!		#NULL!	2	0	IKL07	#NULL!	#NULL!	#NULL!	#NULL!	#NULL!	#NULL!		#NULL!	#NULL!	#NULL!	#NULL!	0	0	2	1	0	#NULL!	#NULL!	#NULL!	#NULL!
IKL09	1	2	2	12	2	1	2	1	0		#NULL!	1	1	1	1		#NULL!	2	So I will face my studies	0	0	0	#NULL!	#NULL!		#NULL!	1	1	IKL09	2	2	13	1	1	0		#NULL!	1	1	2	1	1	1	123	1	2	2	1	2
IKL11	1	2	2	12	2	2	0	1	0		#NULL!	1	1	1	1		#NULL!	2	Because of my school	0	0	0	#NULL!	#NULL!		#NULL!	2	0	IKL11	#NULL!	#NULL!	#NULL!	#NULL!	#NULL!	#NULL!		#NULL!	#NULL!	#NULL!	#NULL!	0	0	2	1	0	#NULL!	#NULL!	#NULL!	#NULL!
IKL20	1	2	2	12	2	1	2	1	0		#NULL!	1	1	1	1		#NULL!	2	It got spilt	0	0	0	#NULL!	#NULL!		#NULL!	1	1	IKL20	2	2	13	1	1	0		#NULL!	1	1	2	0	0	1	12	0	#NULL!	#NULL!	#NULL!	#NULL!
IKL23	1	2	2	12	2	1	2	1	0		#NULL!	1	1	1	1		#NULL!	2	Too young	0	0	0	#NULL!	#NULL!		#NULL!	1	1	IKL23	2	2	12	1	1	1	Fashion designer	1	1	1	2	0	0	1	12	0	#NULL!	#NULL!	#NULL!	#NULL!
IKL26	1	2	2	12	2	2	0	2	0		#NULL!	1	1	1	1		#NULL!	2	Am small	0	0	0	#NULL!	#NULL!		#NULL!	2	0	IKL26	#NULL!	#NULL!	#NULL!	#NULL!	#NULL!	#NULL!		#NULL!	#NULL!	#NULL!	#NULL!	0	0	2	1	0	#NULL!	#NULL!	#NULL!	#NULL!
IKL30	1	2	2	12	2	2	0	1	0		#NULL!	1	1	1	1		#NULL!	2	Because of my school	0	0	0	#NULL!	#NULL!		#NULL!	2	0	IKL30	#NULL!	#NULL!	#NULL!	#NULL!	#NULL!	#NULL!		#NULL!	#NULL!	#NULL!	#NULL!	0	0	2	1	0	#NULL!	#NULL!	#NULL!	#NULL!
IKL39	1	2	1	12	2	2	0	1	0		#NULL!	1	1	1	1		#NULL!	2	Am too young	0	0	0	#NULL!	#NULL!		#NULL!	1	1	IKL39	2	1	14	1	1	0		#NULL!	1	1	1	1	1	1	123	1	2	1	1	1
MOG15	1	2	2	12	2	1	2	1	0		#NULL!	1	1	1	1		#NULL!	2	I am still young	0	0	0	#NULL!	#NULL!		#NULL!	1	1	MOG15	2	2	16	1	2	1		1	1	1	2	0	0	1	12	0	#NULL!	#NULL!	#NULL!	#NULL!
MOG16	1	2	2	12	2	2	0	1	0		#NULL!	1	1	1	1		#NULL!	2	My parents did not allow it	0	0	0	#NULL!	#NULL!		#NULL!	1	1	MOG16	2	2	14	1	2	1		1	1	1	2	0	0	1	12	0	#NULL!	#NULL!	#NULL!	#NULL!
MOG20	1	2	1	12	2	1	2	1	0		#NULL!	1	1	1	1		#NULL!	2	I don't need it yet	0	0	0	#NULL!	#NULL!		#NULL!	1	1	MOG20	2	1	13	1	1	1		1	1	1	1	1	1	1	123	1	2	1	1	1
MOG22	1	2	2	12	2	1	2	1	0		#NULL!	1	1	1	1		#NULL!	2	Because I am still in Jss1	0	0	0	#NULL!	#NULL!		#NULL!	1	1	MOG22	2	2	13	1	1	0		#NULL!	1	1	2	0	0	1	12	0	#NULL!	#NULL!	#NULL!	#NULL!
MOG30	1	2	2	12	2	1	2	2	0		#NULL!	1	1	1	1		#NULL!	2	Still young	0	0	0	#NULL!	#NULL!		#NULL!	1	1	MOG30	2	1	14	1	1	1	learning handwork	1	4	1	1	0	0	1	12	0	#NULL!	#NULL!	#NULL!	#NULL!
MOG37	1	2	2	12	2	1	2	1	0		#NULL!	1	1	1	1		#NULL!	2	Because I am still young	0	0	0	#NULL!	#NULL!		#NULL!	1	1	MOG37	2	2	16	1	1	0		#NULL!	1	1	1	0	0	1	12	0	#NULL!	#NULL!	#NULL!	#NULL!
MOG47	1	2	2	12	2	1	2	1	0		#NULL!	1	1	1	1		#NULL!	2	Am not interested	0	0	0	#NULL!	#NULL!		#NULL!	1	1	MOG47	2	2	14	1	1	0		#NULL!	1	1	1	1	1	1	123	1	2	2	1	1
OBA02	1	2	1	12	2	1	2	2	0		#NULL!	#NULL!	#NULL!	1	1		#NULL!	2	I ain't interested	0	0	0	#NULL!	#NULL!		#NULL!	2	0	OBA02	#NULL!	#NULL!	#NULL!	#NULL!	#NULL!	#NULL!		#NULL!	#NULL!	#NULL!	#NULL!	0	0	2	1	0	#NULL!	#NULL!	#NULL!	#NULL!
OBA07	1	2	2	12	2	1	2	1	0		#NULL!	1	1	1	1		#NULL!	2	Still young	0	0	0	#NULL!	#NULL!		#NULL!	1	1	OBA07	2	2	13	1	1	0		#NULL!	1	1	2	1	1	1	123	1	2	2	1	1
OBA08	1	2	1	12	2	2	0	1	0		#NULL!	1	4	1	1		#NULL!	2	i am too young	0	0	0	#NULL!	#NULL!		#NULL!	1	1	OBA08	2	1	13	3	1	0		#NULL!	1	4	2	0	0	1	12	0	#NULL!	#NULL!	#NULL!	#NULL!
OBA32	1	2	1	12	2	1	2	1	0		#NULL!	1	1	1	1		#NULL!	2	Young age	0	0	0	#NULL!	#NULL!		#NULL!	1	1	OBA32	2	1	12	2	1	1	MAkes toy	3	1	1	1	0	0	1	12	0	#NULL!	#NULL!	#NULL!	#NULL!
OBA42	1	2	1	12	2	1	2	1	0		#NULL!	1	1	1	1		#NULL!	2	I'm still in school	0	0	0	#NULL!	#NULL!		#NULL!	2	0	OBA42	#NULL!	#NULL!	#NULL!	#NULL!	#NULL!	#NULL!		#NULL!	#NULL!	#NULL!	#NULL!	0	0	2	1	0	#NULL!	#NULL!	#NULL!	#NULL!
OBA48	1	2	2	12	2	3	3	1	0		#NULL!	1	1	1	1		#NULL!	2	Young age	0	0	0	#NULL!	#NULL!		#NULL!	1	1	OBA48	2	2	13	3	1	0		#NULL!	1	1	2	0	0	1	12	0	#NULL!	#NULL!	#NULL!	#NULL!
SAG04	1	2	2	12	2	1	2	1	0		#NULL!	1	1	1	1		#NULL!	2	Have a phone but no sim card	0	0	0	#NULL!	#NULL!		#NULL!	1	1	SAG04	2	2	13	1	1	0		#NULL!	1	1	1	0	0	1	12	0	#NULL!	#NULL!	#NULL!	#NULL!
SAG05	1	2	2	12	2	1	2	1	1	Learning how to sow clothes	4	1	1	1	1		#NULL!	2	Because she has not finished her education	0	0	0	#NULL!	#NULL!		#NULL!	1	1	SAG05	2	2	12	1	1	0		2	1	1	1	0	0	1	12	0	#NULL!	#NULL!	#NULL!	#NULL!
SAG10	1	2	2	12	2	1	2	1	0		#NULL!	1	1	1	1		#NULL!	2	My father says I will not concentrate on my education if I have phone	0	0	0	#NULL!	#NULL!		#NULL!	2	0	SAG10	#NULL!	#NULL!	#NULL!	#NULL!	#NULL!	#NULL!		#NULL!	#NULL!	#NULL!	#NULL!	0	0	2	1	0	#NULL!	#NULL!	#NULL!	#NULL!
SAG13	1	2	2	12	2	1	2	1	1	I sell sweet and groundnut	4	1	1	1	1		#NULL!	2	Is not yet time	0	0	0	#NULL!	#NULL!		#NULL!	2	0	SAG13	#NULL!	#NULL!	#NULL!	#NULL!	#NULL!	#NULL!		#NULL!	#NULL!	#NULL!	#NULL!	0	1	2	13	0	2	2	1	1
SAG25	1	2	1	12	2	3	3	2	0		#NULL!	1	1	1	1		#NULL!	2	Waiting to finish Junior secondary	0	0	0	#NULL!	#NULL!		#NULL!	1	1	SAG25	2	1	14	1	1	0		#NULL!	1	1	1	1	1	1	123	1	2	1	1	1
SAG29	1	2	1	12	2	1	2	1	0		#NULL!	1	1	1	1		#NULL!	2	I don't have the money to buy	0	0	0	#NULL!	#NULL!		#NULL!	1	1	SAG29	2	1	14	1	1	0		#NULL!	1	1	1	1	1	1	123	1	2	1	1	1
SAG40	1	2	1	12	2	1	2	1	0		#NULL!	1	1	1	1		#NULL!	2	My mother just want to get me one	0	0	0	#NULL!	#NULL!		#NULL!	2	0	SAG40	#NULL!	#NULL!	#NULL!	#NULL!	#NULL!	#NULL!		#NULL!	#NULL!	#NULL!	#NULL!	0	0	2	1	0	#NULL!	#NULL!	#NULL!	#NULL!
SAG47	1	2	1	12	2	2	0	1	1	I learn tailoring	4	1	1	1	1		#NULL!	2	My daddy feel that am to small	0	0	0	#NULL!	#NULL!		#NULL!	1	1	SAG47	2	1	13	1	1	1	Tailoring	4	1	1	2	1	1	1	123	1	2	1	1	1
SED14	1	1	2	12	2	3	3	2	0		#NULL!	1	1	1	1		#NULL!	2	It got spoilt	0	0	0	#NULL!	#NULL!		#NULL!	2	0	SED14	#NULL!	#NULL!	#NULL!	#NULL!	#NULL!	#NULL!		#NULL!	#NULL!	#NULL!	#NULL!	0	0	2	1	0	#NULL!	#NULL!	#NULL!	#NULL!
SED31	1	1	2	12	2	2	0	1	0		#NULL!	4	1	1	1		#NULL!	2	My father my father own spoil so he collect my ownn	0	0	0	#NULL!	#NULL!		#NULL!	2	0	SED31	#NULL!	#NULL!	#NULL!	#NULL!	#NULL!	#NULL!		#NULL!	#NULL!	#NULL!	#NULL!	0	0	2	1	0	#NULL!	#NULL!	#NULL!	#NULL!
SED39	1	1	1	12	2	1	2	2	0		#NULL!	1	3	1	1		#NULL!	2	Parents did not give him a phone	0	0	0	#NULL!	#NULL!		#NULL!	2	0	SED39	#NULL!	#NULL!	#NULL!	#NULL!	#NULL!	#NULL!		#NULL!	#NULL!	#NULL!	#NULL!	0	0	2	1	0	#NULL!	#NULL!	#NULL!	#NULL!
SED41	1	1	1	12	2	1	2	1	0		#NULL!	1	1	1	1		#NULL!	2	It is too early	0	0	0	#NULL!	#NULL!		#NULL!	1	1	SED41	1	1	13	1	1	0		#NULL!	1	1	1	0	0	1	12	0	#NULL!	#NULL!	#NULL!	#NULL!
TEN01	1	1	2	12	2	2	0	1	0		#NULL!	1	1	1	1		#NULL!	2	My parents said I am still young	0	0	0	#NULL!	#NULL!		#NULL!	2	0	TEN01	#NULL!	#NULL!	#NULL!	#NULL!	#NULL!	#NULL!		#NULL!	#NULL!	#NULL!	#NULL!	0	0	2	1	0	#NULL!	#NULL!	#NULL!	#NULL!
TEN10	1	1	2	12	2	1	2	1	0		#NULL!	1	1	1	1		#NULL!	2	I don't need it now	0	0	0	#NULL!	#NULL!		#NULL!	1	1	TEN10	1	2	13	1	1	0		#NULL!	1	1	1	0	0	1	12	0	#NULL!	#NULL!	#NULL!	#NULL!
TEN12	1	1	1	12	2	1	2	1	0		#NULL!	1	1	1	1		#NULL!	2	Am too young	0	0	0	#NULL!	#NULL!		#NULL!	1	1	TEN12	1	1	12	1	1	1	SHHOE MAKING	1	1	1	1	0	0	1	12	0	#NULL!	#NULL!	#NULL!	#NULL!
TEN16	1	1	2	12	2	1	2	1	0		#NULL!	1	1	1	1		#NULL!	2	Education	0	0	0	#NULL!	#NULL!		#NULL!	2	0	TEN16	#NULL!	#NULL!	#NULL!	#NULL!	#NULL!	#NULL!		#NULL!	#NULL!	#NULL!	#NULL!	0	0	2	1	0	#NULL!	#NULL!	#NULL!	#NULL!
TEN24	1	1	2	12	2	1	2	1	0		#NULL!	1	1	1	1		#NULL!	2	too young	0	0	0	#NULL!	#NULL!		#NULL!	1	1	TEN24	1	2	13	1	1	0		#NULL!	1	1	2	1	1	1	123	1	1	2	1	1
TEN30	1	1	1	12	2	1	2	1	0		#NULL!	1	1	1	1		#NULL!	2		0	0	0	#NULL!	#NULL!		#NULL!	2	0	TEN30	#NULL!	#NULL!	#NULL!	#NULL!	#NULL!	#NULL!		#NULL!	#NULL!	#NULL!	#NULL!	0	0	2	1	0	#NULL!	#NULL!	#NULL!	#NULL!
TEN44	1	1	1	12	2	3	3	2	0		#NULL!	1	#NULL!	1	1		#NULL!	1		0	0	0	#NULL!	#NULL!		#NULL!	1	1	TEN44	1	1	13	2	2	0		#NULL!	1	1	2	0	0	1	12	0	#NULL!	#NULL!	#NULL!	#NULL!
USS03	1	2	2	12	2	1	2	1	0		#NULL!	1	1	1	1		#NULL!	2	Young age	0	0	0	#NULL!	#NULL!		#NULL!	1	1	USS03	2	2	13	1	1	0		#NULL!	1	1	2	0	0	1	12	0	#NULL!	#NULL!	#NULL!	#NULL!
USS09	1	2	2	12	2	1	2	1	0		#NULL!	1	1	1	1		#NULL!	2	Young	0	0	0	#NULL!	#NULL!		#NULL!	1	1	USS09	2	1	12	1	1	0		1	1	1	2	0	0	1	12	0	#NULL!	#NULL!	#NULL!	#NULL!
USS16	1	2	2	12	2	1	2	1	0		#NULL!	1	1	1	1		#NULL!	2		0	0	0	#NULL!	#NULL!		#NULL!	1	1	USS16	2	2	13	1	1	1	hairdresser	2	1	1	2	0	0	1	12	0	#NULL!	#NULL!	#NULL!	#NULL!
USS30	1	2	1	12	2	1	2	1	0		#NULL!	1	1	1	1		#NULL!	2	Money	0	0	0	#NULL!	#NULL!		#NULL!	1	1	USS30	2	1	14	1	2	1	Tailor	3	1	1	1	1	1	1	123	1	2	1	1	2
USS33	1	2	2	12	2	1	2	1	0		#NULL!	1	1	1	1		#NULL!	2	Young age	0	0	0	#NULL!	#NULL!		#NULL!	1	1	USS33	2	2	14	1	1	0		#NULL!	2	1	1	1	1	1	123	1	2	2	1	1
USS35	1	2	2	12	2	1	2	1	0		#NULL!	1	1	1	1		#NULL!	2	Young	0	0	0	#NULL!	#NULL!		#NULL!	2	0	USS35	#NULL!	#NULL!	#NULL!	#NULL!	#NULL!	#NULL!		#NULL!	#NULL!	#NULL!	#NULL!	0	0	2	1	0	#NULL!	#NULL!	#NULL!	#NULL!
USS37	1	2	1	12	2	1	2	1	0		#NULL!	1	1	1	1		#NULL!	2	Not yet	0	0	0	#NULL!	#NULL!		#NULL!	1	1	USS37	2	1	13	1	1	0		1	1	1	1	1	1	1	123	1	2	1	1	1
USS38	1	2	2	12	2	1	2	1	0		#NULL!	1	1	1	1		#NULL!	2	Still young	0	0	0	#NULL!	#NULL!		#NULL!	2	0	USS38	#NULL!	#NULL!	#NULL!	#NULL!	#NULL!	#NULL!		#NULL!	#NULL!	#NULL!	#NULL!	0	0	2	1	0	#NULL!	#NULL!	#NULL!	#NULL!
USS50	1	2	2	12	2	1	2	1	0		#NULL!	1	1	1	1		#NULL!	2	Nothing	0	0	0	#NULL!	#NULL!		#NULL!	1	1	USS50	2	2	14	1	1	0		#NULL!	2	1	2	1	1	1	123	1	2	2	1	1
WAL02	1	1	2	12	2	1	2	1	0		#NULL!	1	1	1	1		#NULL!	2	No time	0	0	0	#NULL!	#NULL!		#NULL!	1	1	WAL02	1	2	12	2	1	0		#NULL!	1	1	2	0	0	1	12	0	#NULL!	#NULL!	#NULL!	#NULL!
WAL09	1	1	1	12	2	3	3	1	0		#NULL!	1	1	1	1		#NULL!	2	It's spoilt	0	0	0	#NULL!	#NULL!		#NULL!	1	1	WAL09	1	2	13	3	1	0		#NULL!	#NULL!	#NULL!	#NULL!	0	0	1	12	0	#NULL!	#NULL!	#NULL!	#NULL!
WAL22	1	1	1	12	2	1	2	1	0		#NULL!	1	1	1	1		#NULL!	2	It has spoilt	0	0	0	#NULL!	#NULL!		#NULL!	2	0	WAL22	#NULL!	#NULL!	#NULL!	#NULL!	#NULL!	#NULL!		#NULL!	#NULL!	#NULL!	#NULL!	0	0	2	1	0	#NULL!	#NULL!	#NULL!	#NULL!
WAL49	1	1	1	12	2	1	2	1	0		2	1	1	1	1		#NULL!	#NULL!		0	1	0	#NULL!	#NULL!		#NULL!	2	0	WAL49	#NULL!	#NULL!	#NULL!	#NULL!	#NULL!	#NULL!		#NULL!	#NULL!	#NULL!	#NULL!	0	0	2	1	0	#NULL!	#NULL!	#NULL!	#NULL!
YET50	1	1	2	12	2	1	2	1	0		#NULL!	1	2	1	1		#NULL!	2	I don't know	0	0	0	#NULL!	#NULL!		#NULL!	2	0	YET50	#NULL!	#NULL!	#NULL!	#NULL!	#NULL!	#NULL!		#NULL!	#NULL!	#NULL!	#NULL!	0	0	2	1	0	#NULL!	#NULL!	#NULL!	#NULL!
AB02	1	2	2	13	2	1	2	1	0		#NULL!	1	1	1	1		#NULL!	2	They have not bought for me	0	0	0	#NULL!	#NULL!		#NULL!	1	1	AB02	2	2	14	1	1	0		#NULL!	1	1	1	1	1	1	123	1	2	2	1	1
AB06	1	2	2	13	2	1	2	1	0		#NULL!	1	1	1	1		#NULL!	2	The one I had before got spoilt and am yet to buy another one	0	0	0	#NULL!	#NULL!		#NULL!	1	1	AB06	2	2	14	1	1	1		#NULL!	1	1	2	0	0	1	12	0	#NULL!	#NULL!	#NULL!	#NULL!
AB24	1	2	1	13	2	1	2	1	0		#NULL!	1	1	1	1		#NULL!	2	Seriousness issues	0	0	0	#NULL!	#NULL!		#NULL!	1	1	AB24	2	1	12	1	1	0	NOTHING	#NULL!	1	1	2	1	1	1	123	1	2	1	1	1
AB42	1	2	1	13	2	1	2	1	0		#NULL!	1	1	1	1		#NULL!	2	Nothing	0	0	0	#NULL!	#NULL!		#NULL!	2	0	AB42	#NULL!	#NULL!	#NULL!	#NULL!	#NULL!	#NULL!		#NULL!	#NULL!	#NULL!	#NULL!	0	0	2	1	0	#NULL!	#NULL!	#NULL!	#NULL!
AB51	1	2	2	13	2	1	2	1	0		#NULL!	1	1	1	1		#NULL!	2	Young age	0	0	0	#NULL!	#NULL!		#NULL!	1	1	AB51	2	2	12	1	1	0	no	#NULL!	1	1	2	0	0	1	12	0	#NULL!	#NULL!	#NULL!	#NULL!
AB52	1	2	2	13	2	1	2	1	0		#NULL!	1	1	1	1		#NULL!	2	Young age	0	0	0	#NULL!	#NULL!		#NULL!	1	1	AB52	2	2	14	1	1	0		#NULL!	1	1	2	1	1	1	123	1	2	2	1	1
AB69	1	2	2	13	2	2	0	1	0		#NULL!	1	1	1	1		#NULL!	2	Was not given one	0	0	0	#NULL!	#NULL!		#NULL!	1	1	AB69	2	2	14	1	1	0		#NULL!	1	1	2	0	0	1	12	0	#NULL!	#NULL!	#NULL!	#NULL!
ACC07	1	1	2	13	2	1	2	1	0		#NULL!	1	1	1	1		#NULL!	2	I won't concentrate on my studies	0	0	0	#NULL!	#NULL!		#NULL!	1	1	ACC07	1	2	12	1	1	0		#NULL!	1	1	2	0	0	1	12	0	#NULL!	#NULL!	#NULL!	#NULL!
ACC08	1	1	1	13	2	1	2	1	0		#NULL!	1	1	1	1		#NULL!	2	I'm not up to the stage	0	0	0	#NULL!	#NULL!		#NULL!	1	1	ACC08	1	1	14	1	1	0		#NULL!	1	1	2	1	1	1	123	1	1	1	2	1
ACC24	1	1	1	13	2	1	2	1	0		#NULL!	3	3	1	1		#NULL!	2	Am small	0	0	0	#NULL!	#NULL!		#NULL!	2	0	ACC24	#NULL!	#NULL!	#NULL!	#NULL!	#NULL!	#NULL!		#NULL!	#NULL!	#NULL!	#NULL!	0	0	2	1	0	#NULL!	#NULL!	#NULL!	#NULL!
ACC32	1	1	1	13	2	1	2	2	0		#NULL!	1	1	1	1		#NULL!	2	Still young	0	0	0	#NULL!	#NULL!		#NULL!	2	0	ACC32	#NULL!	#NULL!	#NULL!	#NULL!	#NULL!	#NULL!		#NULL!	#NULL!	#NULL!	#NULL!	0	0	2	1	0	#NULL!	#NULL!	#NULL!	#NULL!
ACC45	1	1	1	13	2	1	2	2	0		#NULL!	1	1	1	1		#NULL!	2	Got spoilt	0	0	0	#NULL!	#NULL!		#NULL!	2	0	ACC45	#NULL!	#NULL!	#NULL!	#NULL!	#NULL!	#NULL!		#NULL!	#NULL!	#NULL!	#NULL!	0	0	2	1	0	#NULL!	#NULL!	#NULL!	#NULL!
ACC52	1	1	1	13	2	1	2	1	0		#NULL!	1	2	1	1		#NULL!	2	Am too young	0	0	0	#NULL!	#NULL!		#NULL!	2	0	ACC52	#NULL!	#NULL!	#NULL!	#NULL!	#NULL!	#NULL!		#NULL!	#NULL!	#NULL!	#NULL!	0	0	2	1	0	#NULL!	#NULL!	#NULL!	#NULL!
BOH08	1	2	1	13	2	2	0	1	0		#NULL!	1	1	1	1		#NULL!	2	My parent did not buy for me	0	0	0	#NULL!	#NULL!		#NULL!	1	1	BOH08	2	1	15	1	2	0		#NULL!	1	1	1	0	0	1	12	0	#NULL!	#NULL!	#NULL!	#NULL!
BOH13	1	2	2	13	2	3	3	1	0		#NULL!	1	1	1	1		#NULL!	2	My dad did not give me phone	0	0	0	#NULL!	#NULL!		#NULL!	1	1	BOH13	2	2	13	1	1	0		1	1	1	2	0	0	1	12	0	#NULL!	#NULL!	#NULL!	#NULL!
BOH14	1	2	2	13	2	1	2	1	0		#NULL!	1	1	1	1		#NULL!	2	Am still young	0	0	0	#NULL!	#NULL!		#NULL!	1	1	BOH14	2	1	13	1	2	1	SELLING PURE WATER	1	#NULL!	#NULL!	#NULL!	0	0	1	12	0	#NULL!	#NULL!	#NULL!	#NULL!
BOH18	1	2	1	13	2	2	0	1	0		#NULL!	1	1	1	1		#NULL!	2	They did not buy for me	0	0	0	#NULL!	#NULL!		#NULL!	1	1	BOH18	2	1	13	1	2	1	HELP MY MUM TO SELL FOOD	1	1	1	2	0	0	1	12	0	#NULL!	#NULL!	#NULL!	#NULL!
BOH22	1	2	1	13	2	1	2	1	0		#NULL!	1	1	1	1		#NULL!	2	Too young	0	0	0	#NULL!	#NULL!		#NULL!	1	1	BOH22	2	1	15	3	1	0		#NULL!	1	1	2	0	0	1	12	0	#NULL!	#NULL!	#NULL!	#NULL!
BOH23	1	2	1	13	2	1	2	1	0		#NULL!	1	1	1	1		#NULL!	2	I am young	0	0	0	#NULL!	#NULL!		#NULL!	1	1	BOH23	2	1	13	1	1	0		#NULL!	1	1	2	0	0	1	12	0	#NULL!	#NULL!	#NULL!	#NULL!
BOH26	1	2	2	13	2	1	2	1	0		#NULL!	1	1	1	1		#NULL!	2	I'm still young	0	0	0	#NULL!	#NULL!		#NULL!	1	1	BOH26	2	2	13	1	2	0		1	1	1	#NULL!	1	1	1	123	1	2	2	1	2
BOH30	1	2	2	13	2	1	2	1	0		#NULL!	1	1	1	1		#NULL!	2	Am still young	0	0	0	#NULL!	#NULL!		#NULL!	1	1	BOH30	2	2	12	1	1	0		#NULL!	1	1	1	0	0	1	12	0	#NULL!	#NULL!	#NULL!	#NULL!
BOH36	1	2	2	13	2	1	2	2	0		#NULL!	1	1	1	1		#NULL!	2	Because my mummy did not buy for me	0	0	0	#NULL!	#NULL!		#NULL!	1	1	BOH36	2	2	14	1	2	0		#NULL!	1	1	2	1	1	1	123	1	2	2	1	2
BOH38	1	2	1	13	2	1	2	1	0		#NULL!	1	1	1	1		#NULL!	2	Because of my education	0	0	0	#NULL!	#NULL!		#NULL!	1	1	BOH38	2	1	12	1	1	1	ENGINEER	2	1	1	1	1	1	1	123	1	2	1	1	1
BOH39	1	2	2	13	2	1	2	1	0		#NULL!	1	1	1	1		#NULL!	2	I don't know	0	0	0	#NULL!	#NULL!		#NULL!	1	1	BOH39	2	2	12	1	1	0		#NULL!	1	1	1	1	1	1	123	1	2	2	1	1
CHS03	1	2	2	13	2	1	2	2	0		#NULL!	1	1	1	1		#NULL!	2	I am yet to use a phone	0	0	0	#NULL!	#NULL!		#NULL!	2	0	CHS03	#NULL!	#NULL!	#NULL!	#NULL!	#NULL!	#NULL!		#NULL!	#NULL!	#NULL!	#NULL!	0	0	2	1	0	#NULL!	#NULL!	#NULL!	#NULL!
CHS16	1	2	2	13	2	1	2	1	0		#NULL!	1	1	1	1		#NULL!	2	I don't see who will buy it for me	0	0	0	#NULL!	#NULL!		#NULL!	2	0	CHS16	#NULL!	#NULL!	#NULL!	#NULL!	#NULL!	#NULL!		#NULL!	#NULL!	#NULL!	#NULL!	0	0	2	1	0	#NULL!	#NULL!	#NULL!	#NULL!
CHS17	1	2	2	13	2	3	3	1	0		#NULL!	1	1	1	1		#NULL!	2	No money	0	0	0	#NULL!	#NULL!		#NULL!	1	1	CHS17	2	2	15	3	1	0		#NULL!	1	1	1	0	0	1	12	0	#NULL!	#NULL!	#NULL!	#NULL!
CHS21	1	2	2	13	2	1	2	1	0		#NULL!	1	1	1	1		#NULL!	2	I was still small	0	0	0	#NULL!	#NULL!		#NULL!	2	0	CHS21	#NULL!	#NULL!	#NULL!	#NULL!	#NULL!	#NULL!		#NULL!	#NULL!	#NULL!	#NULL!	0	0	2	1	0	#NULL!	#NULL!	#NULL!	#NULL!
CHS28	1	2	2	13	2	1	2	2	0		#NULL!	1	1	1	1		#NULL!	2	I was a small girl	0	0	0	#NULL!	#NULL!		#NULL!	2	0	CHS28	#NULL!	#NULL!	#NULL!	#NULL!	#NULL!	#NULL!		#NULL!	#NULL!	#NULL!	#NULL!	0	0	2	1	0	#NULL!	#NULL!	#NULL!	#NULL!
CHS41	1	2	2	13	2	3	3	1	1	I hawk nylon	1	1	1	1	1		#NULL!	2	Avoidance of negative influence	0	0	0	#NULL!	#NULL!		#NULL!	1	1	CHS41	2	2	15	3	1	1	Hawking	1	1	3	2	1	1	1	123	1	2	2	3	2
GBC21	1	1	2	13	2	1	2	1	0		#NULL!	1	1	1	1		#NULL!	2	Nothing	0	0	0	#NULL!	#NULL!		#NULL!	1	1	GBC21	1	2	14	1	1	0		#NULL!	1	1	2	1	1	1	123	1	1	2	1	1
GBC42	1	1	2	13	2	1	2	1	0		#NULL!	1	1	1	1		#NULL!	2	Stolen	0	0	0	#NULL!	#NULL!		#NULL!	1	1	GBC42	1	2	14	1	1	0		#NULL!	1	1	1	1	1	1	123	1	1	2	1	1
IJK08	1	2	1	13	2	1	2	2	1	Tailor	1	1	1	1	1		#NULL!	2	I need focus	0	0	0	#NULL!	#NULL!		#NULL!	2	0	IJK08	#NULL!	#NULL!	#NULL!	#NULL!	#NULL!	#NULL!		#NULL!	#NULL!	#NULL!	#NULL!	0	0	2	1	0	#NULL!	#NULL!	#NULL!	#NULL!
IJK16	1	2	1	13	2	1	2	1	0		#NULL!	1	1	1	1		#NULL!	2	I don't get it	0	0	0	#NULL!	#NULL!		#NULL!	1	1	IJK16	2	1	14	1	1	0		#NULL!	1	1	2	1	1	1	123	1	2	1	1	1
IJK36	1	2	2	13	2	1	2	2	0		#NULL!	1	1	1	1		#NULL!	2	Young age	0	0	0	#NULL!	#NULL!		#NULL!	1	1	IJK36	2	2	15	3	2	0		5	1	1	2	0	0	1	12	0	#NULL!	#NULL!	#NULL!	#NULL!
IJK38	1	2	1	13	2	1	2	1	1	I sell bread	1	1	1	1	1		#NULL!	2	I misplaced it	0	0	0	#NULL!	#NULL!		#NULL!	1	1	IJK38	2	1	15	1	1	1	Bakery	1	1	2	1	1	1	1	123	1	2	1	1	2
IJK42	1	2	2	13	2	1	2	2	0		#NULL!	1	1	1	1		#NULL!	2	Young age	0	0	0	#NULL!	#NULL!		#NULL!	2	0	IJK42	#NULL!	#NULL!	#NULL!	#NULL!	#NULL!	#NULL!		#NULL!	#NULL!	#NULL!	#NULL!	0	0	2	1	0	#NULL!	#NULL!	#NULL!	#NULL!
IJK47	1	2	2	13	2	1	2	1	0		#NULL!	1	1	1	1		#NULL!	2	Not yet provided	0	0	0	#NULL!	#NULL!		#NULL!	1	1	IJK47	2	2	16	1	1	1	Tailor	1	1	1	2	0	0	1	12	0	#NULL!	#NULL!	#NULL!	#NULL!
IJK49	1	2	1	13	2	1	2	1	0		#NULL!	1	1	1	1		#NULL!	2	Nothing	0	0	0	#NULL!	#NULL!		#NULL!	1	1	IJK49	2	1	13	1	2	0		#NULL!	1	1	2	0	0	1	12	0	#NULL!	#NULL!	#NULL!	#NULL!
IJK52	1	2	2	13	2	1	2	1	0		#NULL!	1	1	1	1		#NULL!	2	Nothing	0	0	0	#NULL!	#NULL!		#NULL!	2	0	IJK52	#NULL!	#NULL!	#NULL!	#NULL!	#NULL!	#NULL!		#NULL!	#NULL!	#NULL!	#NULL!	0	0	2	1	0	#NULL!	#NULL!	#NULL!	#NULL!
IKG03	1	2	2	13	2	1	2	1	0		#NULL!	1	1	1	1		#NULL!	2	Age	0	0	0	#NULL!	#NULL!		#NULL!	1	1	IKG03	2	2	14	1	2	0		#NULL!	1	1	2	1	1	1	123	1	2	2	1	1
IKG04	1	2	2	13	2	2	0	1	0		#NULL!	1	1	1	1		#NULL!	2	Young age	0	0	0	#NULL!	#NULL!		#NULL!	2	0	IKG04	#NULL!	#NULL!	#NULL!	#NULL!	#NULL!	#NULL!		#NULL!	#NULL!	#NULL!	#NULL!	0	0	2	1	0	#NULL!	#NULL!	#NULL!	#NULL!
IKG05	1	2	1	13	2	1	2	1	0		#NULL!	1	1	1	1		#NULL!	2	Young age	0	0	0	#NULL!	#NULL!		#NULL!	1	1	IKG05	2	2	14	1	2	0		2	1	1	1	1	1	1	123	1	2	1	1	1
IKG11	1	2	1	13	2	1	2	1	1	Selling of moinmoin	4	1	1	1	1		#NULL!	2	Am still young to use phone	0	0	0	#NULL!	#NULL!		#NULL!	2	0	IKG11	#NULL!	#NULL!	#NULL!	#NULL!	#NULL!	#NULL!		#NULL!	#NULL!	#NULL!	#NULL!	0	0	2	1	0	#NULL!	#NULL!	#NULL!	#NULL!
IKG22	1	2	1	13	2	1	2	1	0		#NULL!	1	1	1	1		#NULL!	2	Young age	0	0	0	#NULL!	#NULL!		#NULL!	1	1	IKG22	2	1	13	1	1	0		1	1	1	2	1	1	1	123	1	2	1	1	1
IKG24	1	2	1	13	2	2	0	1	0		#NULL!	2	1	1	0		#NULL!	2	-	0	0	0	#NULL!	#NULL!		#NULL!	2	0	IKG24	#NULL!	#NULL!	#NULL!	#NULL!	#NULL!	#NULL!		#NULL!	#NULL!	#NULL!	#NULL!	0	0	2	1	0	#NULL!	#NULL!	#NULL!	#NULL!
IKG25	1	2	1	13	2	2	0	1	0		#NULL!	2	1	1	0		#NULL!	2	-	0	0	0	#NULL!	#NULL!		#NULL!	2	0	IKG25	#NULL!	#NULL!	#NULL!	#NULL!	#NULL!	#NULL!		#NULL!	#NULL!	#NULL!	#NULL!	0	0	2	1	0	#NULL!	#NULL!	#NULL!	#NULL!
IKG31	1	2	2	13	2	1	2	2	1	Sells puff for her mum	1	1	1	1	1		#NULL!	2	Mum says she is not ready for phone yet	0	0	0	#NULL!	#NULL!		#NULL!	2	0	IKG31	#NULL!	#NULL!	#NULL!	#NULL!	#NULL!	#NULL!		#NULL!	#NULL!	#NULL!	#NULL!	0	0	2	1	0	#NULL!	#NULL!	#NULL!	#NULL!
IKG33	1	2	1	13	2	1	2	1	0		#NULL!	1	1	1	1		#NULL!	2	-	0	0	0	#NULL!	#NULL!		#NULL!	1	1	IKG33	2	1	15	1	1	0		#NULL!	#NULL!	#NULL!	1	1	1	1	123	1	2	1	1	1
IKG37	1	2	1	13	2	1	2	1	0		#NULL!	1	1	1	1		#NULL!	2	Concentration issue	0	0	0	#NULL!	#NULL!		#NULL!	1	1	IKG37	2	1	14	1	1	0		#NULL!	1	1	1	0	0	1	12	0	#NULL!	#NULL!	#NULL!	#NULL!
IKG43	1	2	1	13	2	1	2	1	0		#NULL!	1	1	1	1		#NULL!	2	-	0	0	0	#NULL!	#NULL!		#NULL!	2	0	IKG43	#NULL!	#NULL!	#NULL!	#NULL!	#NULL!	#NULL!		#NULL!	#NULL!	#NULL!	#NULL!	0	0	2	1	0	#NULL!	#NULL!	#NULL!	#NULL!
IKL08	1	2	1	13	2	1	2	2	0		#NULL!	1	1	1	1		#NULL!	2	I don't know	0	0	0	#NULL!	#NULL!		#NULL!	1	1	IKL08	2	1	15	1	1	1	Shoe making	1	1	1	1	1	1	1	123	1	2	1	1	2
IKL10	1	2	2	13	2	1	2	1	0		#NULL!	1	1	1	1		#NULL!	2	Am small	0	0	0	#NULL!	#NULL!		#NULL!	2	0	IKL10	#NULL!	#NULL!	#NULL!	#NULL!	#NULL!	#NULL!		#NULL!	#NULL!	#NULL!	#NULL!	0	0	2	1	0	#NULL!	#NULL!	#NULL!	#NULL!
IKL12	1	2	2	13	2	2	0	2	0		#NULL!	1	1	1	1		#NULL!	2	It got spoilt	0	0	0	#NULL!	#NULL!		#NULL!	2	0	IKL12	#NULL!	#NULL!	#NULL!	#NULL!	#NULL!	#NULL!		#NULL!	#NULL!	#NULL!	#NULL!	0	0	2	1	0	#NULL!	#NULL!	#NULL!	#NULL!
IKL15	1	2	2	13	2	1	2	1	0		#NULL!	1	1	1	1		#NULL!	2		0	0	0	#NULL!	#NULL!		#NULL!	1	1	IKL15	2	2	13	1	1	0		1	1	1	2	1	1	1	123	1	2	2	1	1
IKL18	1	2	2	13	2	1	2	1	0		#NULL!	1	1	1	1		#NULL!	2	Too young	0	0	0	#NULL!	#NULL!		#NULL!	2	0	IKL18	#NULL!	#NULL!	#NULL!	#NULL!	#NULL!	#NULL!		#NULL!	#NULL!	#NULL!	#NULL!	0	0	2	1	0	#NULL!	#NULL!	#NULL!	#NULL!
IKL31	1	2	2	13	2	1	2	1	0		#NULL!	1	1	1	1		#NULL!	2	Am still small	0	0	0	#NULL!	#NULL!		#NULL!	1	1	IKL31	2	2	15	1	1	0		#NULL!	1	1	2	1	1	1	123	1	2	2	3	1
IKL32	1	2	1	13	2	1	2	2	1	I smoke fish	3	1	2	1	1		#NULL!	2	I sold it	0	0	0	#NULL!	#NULL!		#NULL!	2	0	IKL32	#NULL!	#NULL!	#NULL!	#NULL!	#NULL!	#NULL!		#NULL!	#NULL!	#NULL!	#NULL!	0	0	2	1	0	#NULL!	#NULL!	#NULL!	#NULL!
IKL33	1	2	2	13	2	1	2	1	0		#NULL!	1	1	1	1		#NULL!	2	My dad said it not time to use it	0	0	0	#NULL!	#NULL!		#NULL!	1	1	IKL33	2	2	12	1	2	0		#NULL!	1	1	1	0	0	1	12	0	#NULL!	#NULL!	#NULL!	#NULL!
IKL46	1	2	2	13	2	1	2	1	0		#NULL!	1	1	1	1		#NULL!	2		0	0	0	#NULL!	#NULL!		#NULL!	1	1	IKL46	2	2	13	#NULL!	1	1	Selling provision	1	1	1	2	1	1	1	123	1	2	2	3	1
IKL53	1	2	2	13	2	1	2	1	0		#NULL!	1	1	1	1		#NULL!	2		0	0	0	#NULL!	#NULL!		#NULL!	1	1	IKL53	2	2	14	1	1	0		#NULL!	1	1	2	1	1	1	123	1	2	2	1	2
MOG01	1	2	1	13	2	1	2	1	0		#NULL!	1	2	1	1		#NULL!	2	Because my father did not buy it for me	0	0	0	#NULL!	#NULL!		#NULL!	1	1	MOG01	2	1	11	1	1	1		#NULL!	1	1	2	0	0	1	12	0	#NULL!	#NULL!	#NULL!	#NULL!
MOG07	1	2	1	13	2	1	2	2	#NULL!		#NULL!	1	1	1	1		#NULL!	2	My parents did not buyit for me	0	0	0	#NULL!	#NULL!		#NULL!	1	1	MOG07	2	1	14	1	2	1		#NULL!	1	1	1	0	0	1	12	0	#NULL!	#NULL!	#NULL!	#NULL!
MOG13	1	2	1	13	2	2	0	1	0		#NULL!	1	1	1	1		#NULL!	2	It has spoilt	0	0	0	#NULL!	#NULL!		#NULL!	1	1	MOG13	2	2	14	1	1	0		#NULL!	4	1	1	1	1	1	123	1	2	2	1	1
MOG17	1	2	2	13	2	1	2	1	0		#NULL!	1	1	1	1		#NULL!	2	I am still young	0	0	0	#NULL!	#NULL!		#NULL!	1	1	MOG17	2	2	11	1	1	#NULL!		#NULL!	1	1	2	0	0	1	12	0	#NULL!	#NULL!	#NULL!	#NULL!
MOG26	1	2	1	13	2	3	3	1	0		#NULL!	1	1	1	1		#NULL!	2	Nothing	0	0	0	#NULL!	#NULL!		#NULL!	1	1	MOG26	2	1	13	1	1	0		#NULL!	1	1	2	1	1	1	123	1	2	1	1	1
MOG27	1	2	1	13	2	1	2	2	0		#NULL!	1	1	1	1		#NULL!	2	Still young	0	0	0	#NULL!	#NULL!		#NULL!	1	1	MOG27	2	1	16	1	1	0		#NULL!	1	1	#NULL!	0	0	1	12	0	#NULL!	#NULL!	#NULL!	#NULL!
MOG28	1	2	2	13	2	1	2	1	0		#NULL!	1	1	1	1		#NULL!	2	Because am too small	0	0	0	#NULL!	#NULL!		#NULL!	1	1	MOG28	2	1	14	1	2	1		1	1	1	1	0	0	1	12	0	#NULL!	#NULL!	#NULL!	#NULL!
MOG34	1	2	1	13	2	1	2	1	0		#NULL!	1	1	1	1		#NULL!	2	Still young	0	0	0	#NULL!	#NULL!		#NULL!	1	1	MOG34	2	1	15	1	2	0		#NULL!	1	1	1	1	1	1	123	1	2	1	1	2
MOG45	1	2	1	13	2	1	2	2	0		#NULL!	1	1	1	1		#NULL!	2	Because I want to face my studies	0	0	0	#NULL!	#NULL!		#NULL!	1	1	MOG45	2	1	14	1	1	1		#NULL!	1	1	2	1	1	1	123	1	2	1	1	1
MOG49	1	2	1	13	2	1	2	2	0		#NULL!	1	1	1	1		#NULL!	2	My mother said I am too small to use a phone	0	0	0	#NULL!	#NULL!		#NULL!	1	1	MOG49	2	1	13	1	1	0		#NULL!	1	2	2	0	0	1	12	0	#NULL!	#NULL!	#NULL!	#NULL!
OBA01	1	2	1	13	2	2	0	2	0		#NULL!	1	1	1	1		#NULL!	2	I cannot havr	0	0	0	#NULL!	#NULL!		#NULL!	1	1	OBA01	2	1	16	2	2	1	Tailor	1	1	1	2	1	1	1	123	1	2	1	2	1
OBA05	1	2	1	13	2	1	2	1	0		#NULL!	1	1	1	1		#NULL!	2	Still young	0	0	0	#NULL!	#NULL!		#NULL!	2	0	OBA05	#NULL!	#NULL!	#NULL!	#NULL!	#NULL!	#NULL!		#NULL!	#NULL!	#NULL!	#NULL!	0	1	2	13	0	2	1	2	2
OBA21	1	2	2	13	2	1	2	1	0		#NULL!	1	1	1	1		#NULL!	2	Young age	0	0	0	#NULL!	#NULL!		#NULL!	1	1	OBA21	2	2	14	1	2	0		#NULL!	1	1	2	1	1	1	123	1	2	2	2	1
OBA24	1	2	2	13	2	2	0	1	0		#NULL!	1	1	1	1		#NULL!	2	It's not provided	0	0	0	#NULL!	#NULL!		#NULL!	1	1	OBA24	2	2	13	1	1	0		#NULL!	1	1	1	1	1	1	123	1	2	2	2	2
OBA25	1	2	2	13	2	1	2	1	0		#NULL!	1	1	1	1		#NULL!	1		0	1	0	#NULL!	#NULL!		#NULL!	1	1	OBA25	2	2	13	2	1	0		#NULL!	1	1	2	1	1	1	123	1	2	2	1	2
OBA27	1	2	2	13	2	2	0	2	1	Hawking	#NULL!	1	1	1	1		#NULL!	2	No provision	0	0	0	#NULL!	#NULL!		#NULL!	1	1	OBA27	2	2	17	2	2	1		1	1	1	1	0	0	1	12	0	#NULL!	#NULL!	#NULL!	#NULL!
OBA29	1	2	2	13	2	1	2	2	0		#NULL!	4	1	1	1		#NULL!	2	Phone Misplacement	0	0	0	#NULL!	#NULL!		#NULL!	1	1	OBA29	2	2	14	2	2	0		1	1	1	2	1	1	1	123	1	2	2	1	1
OBA30	1	2	2	13	2	1	2	1	0		#NULL!	1	1	1	1		#NULL!	2	Not yet	0	0	0	#NULL!	#NULL!		#NULL!	2	0	OBA30	#NULL!	#NULL!	#NULL!	#NULL!	#NULL!	#NULL!		#NULL!	#NULL!	#NULL!	#NULL!	0	0	2	1	0	#NULL!	#NULL!	#NULL!	#NULL!
OBA38	1	2	1	13	2	1	2	1	0		#NULL!	1	1	1	1		#NULL!	2	There is no interest	0	0	0	#NULL!	#NULL!		#NULL!	1	1	OBA38	2	1	13	1	1	0		#NULL!	1	1	2	1	1	1	123	1	2	1	1	1
OBA40	1	2	1	13	2	1	2	1	0		#NULL!	1	1	1	1		#NULL!	2	Young age	0	0	0	#NULL!	#NULL!		#NULL!	1	1	OBA40	2	1	14	1	1	0		#NULL!	1	1	2	1	1	1	123	1	2	1	1	1
OBA50	1	2	1	13	2	2	0	2	0		#NULL!	1	1	1	1		#NULL!	2	Age	0	0	0	#NULL!	#NULL!		#NULL!	1	1	OBA50	2	1	14	1	1	0		#NULL!	1	1	1	1	1	1	123	1	2	1	1	1
SAG08	1	2	2	13	2	1	2	1	1	Hairdresser	1	1	1	1	1		#NULL!	2	Because I am in junior class	0	0	0	#NULL!	#NULL!		#NULL!	2	0	SAG08	#NULL!	#NULL!	#NULL!	#NULL!	#NULL!	#NULL!		#NULL!	#NULL!	#NULL!	#NULL!	0	0	2	1	0	#NULL!	#NULL!	#NULL!	#NULL!
SAG18	1	2	1	13	2	1	2	1	0		#NULL!	1	1	1	1		#NULL!	2	My daddy seized it from me because I press it too much	0	0	0	#NULL!	#NULL!		#NULL!	1	1	SAG18	2	1	14	1	1	0		2	1	1	1	1	1	1	123	1	2	1	1	1
SAG20	1	2	2	13	2	1	2	1	0		#NULL!	1	1	1	1		#NULL!	2	No reason	0	0	0	#NULL!	#NULL!		#NULL!	2	0	SAG20	#NULL!	#NULL!	#NULL!	#NULL!	#NULL!	#NULL!		#NULL!	#NULL!	#NULL!	#NULL!	0	0	2	1	0	#NULL!	#NULL!	#NULL!	#NULL!
SAG32	1	2	1	13	2	1	2	1	0		#NULL!	1	1	1	1		#NULL!	2	I don't have reason	0	0	0	#NULL!	#NULL!		#NULL!	1	1	SAG32	2	1	15	1	1	0		#NULL!	1	1	2	1	1	1	123	1	2	1	1	1
SAG36	1	2	1	13	2	1	2	1	0		#NULL!	1	1	1	1		#NULL!	2	My phone got stolen	0	0	0	#NULL!	#NULL!		#NULL!	2	0	SAG36	#NULL!	#NULL!	#NULL!	#NULL!	#NULL!	#NULL!		#NULL!	#NULL!	#NULL!	#NULL!	0	0	2	1	0	#NULL!	#NULL!	#NULL!	#NULL!
SAG37	1	2	2	13	2	1	2	1	0		#NULL!	1	1	1	1		#NULL!	2	Too young to have a phone	0	0	0	#NULL!	#NULL!		#NULL!	1	1	SAG37	2	2	14	1	1	0		#NULL!	1	1	2	0	0	1	12	0	#NULL!	#NULL!	#NULL!	#NULL!
SAG43	1	2	2	13	2	1	2	1	0		#NULL!	1	1	1	1		#NULL!	2	Am not up to stage	0	0	0	#NULL!	#NULL!		#NULL!	1	1	SAG43	2	2	14	1	1	0		#NULL!	1	1	1	1	1	1	123	1	2	2	1	1
SAG48	1	2	1	13	2	1	2	1	0		#NULL!	1	1	1	1		#NULL!	2	Nothing... My daddy promised to buy me a phone	0	0	0	#NULL!	#NULL!		#NULL!	1	1	SAG48	2	1	13	1	1	0		1	1	1	2	1	1	1	123	1	2	1	1	1
SAG49	1	2	2	13	2	1	2	1	0		#NULL!	1	1	1	1		#NULL!	2	Because it has spoilt	0	0	0	#NULL!	#NULL!		#NULL!	1	1	SAG49	2	2	13	1	1	0		#NULL!	1	1	1	0	0	1	12	0	#NULL!	#NULL!	#NULL!	#NULL!
SAG50	1	2	1	13	2	1	2	1	1	Tailoring	1	1	1	1	1		#NULL!	2	My daddy said if I reach Jss3 he will get for me	0	0	0	#NULL!	#NULL!		#NULL!	2	0	SAG50	#NULL!	#NULL!	#NULL!	#NULL!	#NULL!	#NULL!		#NULL!	#NULL!	#NULL!	#NULL!	0	1	2	13	0	2	1	1	1
SED16	1	1	1	13	2	1	2	1	0		#NULL!	1	2	1	1		#NULL!	2	Not old enough to have a phone	0	0	0	#NULL!	#NULL!		#NULL!	1	1	SED16	1	1	14	1	2	1	TAILORING	2	1	2	1	0	0	1	12	0	#NULL!	#NULL!	#NULL!	#NULL!
SED25	1	1	1	13	2	1	2	1	0		#NULL!	1	1	1	1		#NULL!	2	Nothing	0	0	0	#NULL!	#NULL!		#NULL!	2	0	SED25	#NULL!	#NULL!	#NULL!	#NULL!	#NULL!	#NULL!		#NULL!	#NULL!	#NULL!	#NULL!	0	0	2	1	0	#NULL!	#NULL!	#NULL!	#NULL!
SED35	1	1	2	13	2	1	2	1	0		#NULL!	1	3	1	1		#NULL!	2	I did not like it	0	0	0	#NULL!	#NULL!		#NULL!	1	1	SED35	1	2	10	3	#NULL!	0		#NULL!	1	2	1	0	0	1	12	0	#NULL!	#NULL!	#NULL!	#NULL!
SED47	1	1	2	13	2	1	2	1	1	Trading	3	1	1	1	1		#NULL!	2	Because I want to face my studies	0	0	0	#NULL!	#NULL!		#NULL!	1	1	SED47	1	2	14	1	1	0		#NULL!	1	1	2	0	0	1	12	0	#NULL!	#NULL!	#NULL!	#NULL!
TEN06	1	1	2	13	2	1	2	2	0		#NULL!	1	1	1	1		#NULL!	2	too young	0	0	0	#NULL!	#NULL!		#NULL!	1	1	TEN06	1	2	15	3	1	1	HAIR DRESSING	#NULL!	1	1	2	0	0	1	12	0	#NULL!	#NULL!	#NULL!	#NULL!
TEN09	1	1	1	13	2	3	3	1	0		#NULL!	1	2	1	1		#NULL!	2	Too young	0	0	0	#NULL!	#NULL!		#NULL!	2	0	TEN09	#NULL!	#NULL!	#NULL!	#NULL!	#NULL!	#NULL!		#NULL!	#NULL!	#NULL!	#NULL!	0	0	2	1	0	#NULL!	#NULL!	#NULL!	#NULL!
TEN20	1	1	2	13	2	1	2	2	0		#NULL!	1	1	1	1		#NULL!	2	Too small	0	0	0	#NULL!	#NULL!		#NULL!	2	0	TEN20	#NULL!	#NULL!	#NULL!	#NULL!	#NULL!	#NULL!		#NULL!	#NULL!	#NULL!	#NULL!	0	0	2	1	0	#NULL!	#NULL!	#NULL!	#NULL!
TEN27	1	1	2	13	2	1	2	1	0		#NULL!	1	1	1	1		#NULL!	2	My dad said iust not use phone now	0	0	0	#NULL!	#NULL!		#NULL!	2	0	TEN27	#NULL!	#NULL!	#NULL!	#NULL!	#NULL!	#NULL!		#NULL!	#NULL!	#NULL!	#NULL!	0	0	2	1	0	#NULL!	#NULL!	#NULL!	#NULL!
TEN36	1	1	1	13	2	1	2	2	1	Dancer	3	1	1	1	1		#NULL!	2	Because of my mummy	0	0	0	#NULL!	#NULL!		#NULL!	1	1	TEN36	1	1	11	1	1	1	DANCER	#NULL!	1	1	1	1	1	1	123	1	1	1	1	1
TEN37	1	1	2	13	2	1	2	1	0		#NULL!	1	1	1	1		#NULL!	2		0	0	0	#NULL!	#NULL!		#NULL!	2	0	TEN37	#NULL!	#NULL!	#NULL!	#NULL!	#NULL!	#NULL!		#NULL!	#NULL!	#NULL!	#NULL!	0	0	2	1	0	#NULL!	#NULL!	#NULL!	#NULL!
TEN43	1	1	1	13	2	1	2	1	0		#NULL!	1	#NULL!	1	1		#NULL!	2	Because my father said that I am in jss3 I can't be using phone	0	0	0	#NULL!	#NULL!		#NULL!	1	1	TEN43	1	1	14	1	1	0		#NULL!	1	1	1	1	1	1	123	1	1	1	1	1
USS04	1	2	2	13	2	1	2	1	0		#NULL!	1	1	1	1		#NULL!	2	Young	0	0	0	#NULL!	#NULL!		#NULL!	2	0	USS04	#NULL!	#NULL!	#NULL!	#NULL!	#NULL!	#NULL!		#NULL!	#NULL!	#NULL!	#NULL!	0	0	2	1	0	#NULL!	#NULL!	#NULL!	#NULL!
USS08	1	2	2	13	2	1	2	1	0		#NULL!	2	1	1	1		#NULL!	2	No money	0	0	0	#NULL!	#NULL!		#NULL!	2	0	USS08	#NULL!	#NULL!	#NULL!	#NULL!	#NULL!	#NULL!		#NULL!	#NULL!	#NULL!	#NULL!	0	0	2	1	0	#NULL!	#NULL!	#NULL!	#NULL!
USS13	1	2	2	13	2	1	2	1	0		#NULL!	1	1	1	1		#NULL!	2	Am still young	0	0	0	#NULL!	#NULL!		#NULL!	1	1	USS13	2	2	14	1	1	0		5	1	1	2	1	1	1	123	1	2	2	1	1
USS17	1	2	2	13	2	1	2	1	0		#NULL!	1	1	1	1		#NULL!	2	Nothing	0	0	0	#NULL!	#NULL!		#NULL!	2	0	USS17	#NULL!	#NULL!	#NULL!	#NULL!	#NULL!	#NULL!		#NULL!	#NULL!	#NULL!	#NULL!	0	0	2	1	0	#NULL!	#NULL!	#NULL!	#NULL!
USS18	1	2	2	13	2	1	2	1	0		#NULL!	1	1	1	1		#NULL!	2		0	0	0	#NULL!	#NULL!		#NULL!	1	1	USS18	2	2	14	1	1	0		#NULL!	1	1	1	1	1	1	123	1	2	2	1	1
USS42	1	2	2	13	2	1	2	1	0		#NULL!	1	1	1	1		#NULL!	2	Nothing	0	0	0	#NULL!	#NULL!		#NULL!	2	0	USS42	#NULL!	#NULL!	#NULL!	#NULL!	#NULL!	#NULL!		#NULL!	#NULL!	#NULL!	#NULL!	0	0	2	1	0	#NULL!	#NULL!	#NULL!	#NULL!
USS51	1	2	2	13	2	1	2	1	1	Hair dresser	1	1	1	1	1		#NULL!	2	Young	0	0	0	#NULL!	#NULL!		#NULL!	2	0	USS51	#NULL!	#NULL!	#NULL!	#NULL!	#NULL!	#NULL!		#NULL!	#NULL!	#NULL!	#NULL!	0	0	2	1	0	#NULL!	#NULL!	#NULL!	#NULL!
USS52	1	2	2	13	2	2	0	2	0		#NULL!	1	1	1	1		#NULL!	2	Nothing	0	0	0	#NULL!	#NULL!		#NULL!	1	1	USS52	2	1	13	1	1	0		#NULL!	1	1	2	1	1	1	123	1	2	2	3	1
WAL30	1	1	1	13	2	1	2	1	0		#NULL!	1	1	1	1		#NULL!	2	I ain't ready	0	0	0	#NULL!	#NULL!		#NULL!	2	0	WAL30	#NULL!	#NULL!	#NULL!	#NULL!	#NULL!	#NULL!		#NULL!	#NULL!	#NULL!	#NULL!	0	0	2	1	0	#NULL!	#NULL!	#NULL!	#NULL!
YET27	1	1	2	13	2	1	2	2	0		#NULL!	1	1	1	1		#NULL!	2		0	0	0	#NULL!	#NULL!		#NULL!	1	1	YET27	1	2	15	1	1	0		1	1	2	1	1	1	1	123	1	1	2	1	1
YET33	1	1	1	13	2	1	2	1	0		#NULL!	1	1	1	1		#NULL!	2	It has spoilt	0	0	0	#NULL!	#NULL!		#NULL!	1	1	YET33	1	1	14	1	2	0		#NULL!	1	1	2	0	0	1	12	0	#NULL!	#NULL!	#NULL!	#NULL!
YET36	1	1	1	13	2	1	2	1	0		#NULL!	1	1	1	1		#NULL!	2	I'm in school hostel	0	0	0	#NULL!	#NULL!		#NULL!	1	1	YET36	1	1	16	1	#NULL!	0		#NULL!	1	1	1	0	0	1	12	0	#NULL!	#NULL!	#NULL!	#NULL!
ACC03	1	1	1	14	2	1	2	1	0		#NULL!	1	1	1	1		#NULL!	2	Because I am still small	0	0	0	#NULL!	#NULL!		#NULL!	1	1	ACC03	1	1	15	1	2	1	i am an automobile engineer	2	1	1	1	1	1	1	123	1	1	1	2	1
BAP10	1	1	2	14	2	1	2	1	0		#NULL!	1	1	1	1		#NULL!	2	Not yet	0	0	0	#NULL!	#NULL!		#NULL!	1	1	BAP10	1	2	13	1	1	0		#NULL!	1	1	1	0	0	1	12	0	#NULL!	#NULL!	#NULL!	#NULL!
BOH02	1	2	1	14	2	1	2	1	0		#NULL!	1	1	1	1		#NULL!	2	Spoilt	0	0	0	#NULL!	#NULL!		#NULL!	1	1	BOH02	2	1	15	1	2	1	FASHION DESIGNER	#NULL!	1	1	2	0	0	1	12	0	#NULL!	#NULL!	#NULL!	#NULL!
BOH12	1	2	1	14	2	1	2	1	0		#NULL!	1	1	1	1		#NULL!	2	Am still young	0	0	0	#NULL!	#NULL!		#NULL!	1	1	BOH12	2	1	14	1	1	0		1	1	1	2	0	0	1	12	0	#NULL!	#NULL!	#NULL!	#NULL!
BOH15	1	2	1	14	2	1	2	1	0		#NULL!	1	1	1	1		#NULL!	2	Am too young	0	0	0	#NULL!	#NULL!		#NULL!	1	1	BOH15	2	1	12	1	1	0		#NULL!	1	1	2	0	0	1	12	0	#NULL!	#NULL!	#NULL!	#NULL!
BOH25	1	2	2	14	2	1	2	1	0		#NULL!	1	1	1	1		#NULL!	2	My parents did not buy it for me	0	0	0	#NULL!	#NULL!		#NULL!	1	1	BOH25	2	2	13	1	2	0		1	1	1	#NULL!	0	0	1	12	0	#NULL!	#NULL!	#NULL!	#NULL!
BOH31	1	2	1	14	2	1	2	1	0		#NULL!	1	1	1	1		#NULL!	2	Not yet time	0	0	0	#NULL!	#NULL!		#NULL!	1	1	BOH31	2	1	15	1	2	1		#NULL!	1	1	1	1	1	1	123	1	2	1	2	2
BOH35	1	2	2	14	2	1	2	1	0		#NULL!	1	1	1	1		#NULL!	2	My parents did not buy for me	0	0	0	#NULL!	#NULL!		#NULL!	1	1	BOH35	2	2	15	3	1	0		#NULL!	1	1	1	0	0	1	12	0	#NULL!	#NULL!	#NULL!	#NULL!
CHS18	1	2	1	14	2	1	2	1	0		#NULL!	1	1	1	1		#NULL!	2	Because of my education	0	0	0	#NULL!	#NULL!		#NULL!	2	0	CHS18	#NULL!	#NULL!	#NULL!	#NULL!	#NULL!	#NULL!		#NULL!	#NULL!	#NULL!	#NULL!	0	0	2	1	0	#NULL!	#NULL!	#NULL!	#NULL!
CHS32	1	2	2	14	2	1	2	1	0		#NULL!	1	1	1	1		#NULL!	2	I am a small girl	0	0	0	#NULL!	#NULL!		#NULL!	2	0	CHS32	#NULL!	#NULL!	#NULL!	#NULL!	#NULL!	#NULL!		#NULL!	#NULL!	#NULL!	#NULL!	0	0	2	1	0	#NULL!	#NULL!	#NULL!	#NULL!
CHS39	1	2	1	14	2	1	2	2	0		#NULL!	1	1	1	1		#NULL!	2	It got spoilt	0	0	0	#NULL!	#NULL!		#NULL!	1	1	CHS39	2	1	15	1	2	0		1	1	1	2	1	1	1	123	1	2	1	1	1
HPS25	1	1	1	14	2	1	2	1	0		#NULL!	1	1	1	1		#NULL!	2	It got spoilt	0	0	0	#NULL!	#NULL!		#NULL!	2	0	HPS25	#NULL!	#NULL!	#NULL!	#NULL!	#NULL!	#NULL!		#NULL!	#NULL!	#NULL!	#NULL!	0	0	2	1	0	#NULL!	#NULL!	#NULL!	#NULL!
IJK05	1	2	1	14	2	1	2	1	0		#NULL!	1	2	1	1		#NULL!	2	Age	0	0	0	#NULL!	#NULL!		#NULL!	1	1	IJK05	2	1	15	1	1	0		2	1	1	2	1	1	1	123	1	2	1	1	1
IJK06	1	2	2	14	2	2	0	2	0		#NULL!	1	1	1	1		#NULL!	2	It's vulnerable to get lost	0	0	0	#NULL!	#NULL!		#NULL!	2	0	IJK06	#NULL!	#NULL!	#NULL!	#NULL!	#NULL!	#NULL!		#NULL!	#NULL!	#NULL!	#NULL!	0	0	2	1	0	#NULL!	#NULL!	#NULL!	#NULL!
IJK13	1	2	1	14	2	3	3	1	0		#NULL!	1	1	1	1		#NULL!	2	No reason	0	0	0	#NULL!	#NULL!		#NULL!	1	1	IJK13	2	1	15	3	1	1	Carpentary work	1	1	1	1	0	0	1	12	0	#NULL!	#NULL!	#NULL!	#NULL!
IJK14	1	2	1	14	2	3	3	1	0		#NULL!	1	1	1	1		#NULL!	2	No reason	0	0	0	#NULL!	#NULL!		#NULL!	2	0	IJK14	#NULL!	#NULL!	#NULL!	#NULL!	#NULL!	#NULL!		#NULL!	#NULL!	#NULL!	#NULL!	0	0	2	1	0	#NULL!	#NULL!	#NULL!	#NULL!
IJK17	1	2	2	14	2	1	2	1	0		#NULL!	1	1	1	1		#NULL!	2	Not yet	0	0	0	#NULL!	#NULL!		#NULL!	2	0	IJK17	#NULL!	#NULL!	#NULL!	#NULL!	#NULL!	#NULL!		#NULL!	#NULL!	#NULL!	#NULL!	0	0	2	1	0	#NULL!	#NULL!	#NULL!	#NULL!
IJK25	1	2	1	14	2	1	2	1	1	Barbing	1	1	1	1	1		#NULL!	2	I doNt have money	0	0	0	#NULL!	#NULL!		#NULL!	1	1	IJK25	2	1	15	1	1	1	Furniture	1	1	1	2	0	0	1	12	0	#NULL!	#NULL!	#NULL!	#NULL!
IJK32	1	2	2	14	2	1	2	1	1	Learning tailoring	2	1	1	1	1		#NULL!	2	Young age	0	0	0	#NULL!	#NULL!		#NULL!	2	0	IJK32	#NULL!	#NULL!	#NULL!	#NULL!	#NULL!	#NULL!		#NULL!	#NULL!	#NULL!	#NULL!	0	0	2	1	0	#NULL!	#NULL!	#NULL!	#NULL!
IJK33	1	2	2	14	2	1	2	2	0		#NULL!	1	2	1	1		#NULL!	2	Young age	0	0	0	#NULL!	#NULL!		#NULL!	1	1	IJK33	2	2	15	3	2	0		1	1	2	2	1	1	1	123	1	2	2	1	2
IJK34	1	2	1	14	2	1	2	2	0		#NULL!	1	1	1	1		#NULL!	2		0	0	0	#NULL!	#NULL!		#NULL!	1	1	IJK34	2	1	14	2	1	0		3	1	2	2	0	0	1	12	0	#NULL!	#NULL!	#NULL!	#NULL!
IJK39	1	2	2	14	2	1	2	1	0		#NULL!	1	1	1	1		#NULL!	2	No provision	0	0	0	#NULL!	#NULL!		#NULL!	1	1	IJK39	2	2	15	3	1	0		#NULL!	4	1	2	0	0	1	12	0	#NULL!	#NULL!	#NULL!	#NULL!
IJK40	1	2	1	14	2	1	2	1	0		#NULL!	1	1	1	1		#NULL!	2	Insufficient fund	0	0	0	#NULL!	#NULL!		#NULL!	1	1	IJK40	2	1	16	1	1	1	Mechanical engineering	#NULL!	1	1	1	1	1	1	123	1	2	1	3	1
IJK48	1	2	1	14	2	2	0	2	0		#NULL!	1	1	1	1		#NULL!	2		0	0	0	#NULL!	#NULL!		#NULL!	1	1	IJK48	2	1	14	1	1	1	Hawking	1	2	#NULL!	2	0	0	1	12	0	#NULL!	#NULL!	#NULL!	#NULL!
IKG06	1	2	1	14	2	2	0	2	0		#NULL!	4	1	1	1		#NULL!	2	Too young	0	0	0	#NULL!	#NULL!		#NULL!	2	0	IKG06	#NULL!	#NULL!	#NULL!	#NULL!	#NULL!	#NULL!		#NULL!	#NULL!	#NULL!	#NULL!	0	0	2	1	0	#NULL!	#NULL!	#NULL!	#NULL!
IKG10	1	2	1	14	2	1	2	1	0		#NULL!	1	1	1	1		#NULL!	2	Young age	0	0	0	#NULL!	#NULL!		#NULL!	2	0	IKG10	#NULL!	#NULL!	#NULL!	#NULL!	#NULL!	#NULL!		#NULL!	#NULL!	#NULL!	#NULL!	0	0	2	1	0	#NULL!	#NULL!	#NULL!	#NULL!
IKG12	1	2	2	14	2	2	0	1	0		#NULL!	1	1	1	1		#NULL!	2	Willingness not to	0	0	0	#NULL!	#NULL!		#NULL!	1	1	IKG12	2	2	15	1	1	0		#NULL!	1	1	2	0	0	1	12	0	#NULL!	#NULL!	#NULL!	#NULL!
IKG21	1	2	1	14	2	1	2	1	0		#NULL!	1	1	1	1		#NULL!	2	Young age	0	0	0	#NULL!	#NULL!		#NULL!	1	1	IKG21	2	1	14	1	#NULL!	0		#NULL!	1	1	1	1	1	1	123	1	2	1	1	1
IKG30	1	2	1	14	2	1	2	1	0		#NULL!	1	1	1	1		#NULL!	2	No money	0	0	0	#NULL!	#NULL!		#NULL!	1	1	IKG30	2	1	15	#NULL!	2	0		2	1	1	1	0	0	1	12	0	#NULL!	#NULL!	#NULL!	#NULL!
IKG35	1	2	1	14	2	1	2	1	0		#NULL!	4	1	1	1		#NULL!	2	-	0	0	0	#NULL!	#NULL!		#NULL!	1	1	IKG35	2	1	15	1	2	0		#NULL!	1	1	1	1	1	1	123	1	2	1	1	1
IKG51	1	2	1	14	2	2	0	1	0		#NULL!	1	1	1	1		#NULL!	2	Lost it	0	0	0	#NULL!	#NULL!		#NULL!	2	0	IKG51	#NULL!	#NULL!	#NULL!	#NULL!	#NULL!	#NULL!		#NULL!	#NULL!	#NULL!	#NULL!	0	0	2	1	0	#NULL!	#NULL!	#NULL!	#NULL!
IKG52	1	2	2	14	2	1	2	2	0		#NULL!	1	1	1	1		#NULL!	2	Young age	0	0	0	#NULL!	#NULL!		#NULL!	2	0	IKG52	#NULL!	#NULL!	#NULL!	#NULL!	#NULL!	#NULL!		#NULL!	#NULL!	#NULL!	#NULL!	0	0	2	1	0	#NULL!	#NULL!	#NULL!	#NULL!
IKL04	1	2	1	14	2	1	2	1	0		#NULL!	1	1	1	1		#NULL!	2	It got spoilt	0	0	0	#NULL!	#NULL!		#NULL!	2	0	IKL04	#NULL!	#NULL!	#NULL!	#NULL!	#NULL!	#NULL!		#NULL!	#NULL!	#NULL!	#NULL!	0	0	2	1	0	#NULL!	#NULL!	#NULL!	#NULL!
IKL16	1	2	2	14	2	1	2	1	0		#NULL!	1	1	1	1		#NULL!	2	Nothing	0	0	0	#NULL!	#NULL!		#NULL!	2	0	IKL16	#NULL!	#NULL!	#NULL!	#NULL!	#NULL!	#NULL!		#NULL!	#NULL!	#NULL!	#NULL!	0	0	2	1	0	#NULL!	#NULL!	#NULL!	#NULL!
IKL21	1	2	2	14	2	1	2	1	0		#NULL!	1	1	1	1		#NULL!	2	I don't know	0	0	0	#NULL!	#NULL!		#NULL!	2	0	IKL21	#NULL!	#NULL!	#NULL!	#NULL!	#NULL!	#NULL!		#NULL!	#NULL!	#NULL!	#NULL!	0	0	2	1	0	#NULL!	#NULL!	#NULL!	#NULL!
IKL24	1	2	2	14	2	1	2	2	0		#NULL!	1	1	1	1		#NULL!	2	Because my school	0	0	0	#NULL!	#NULL!		#NULL!	1	1	IKL24	2	2	14	1	2	0		#NULL!	1	1	1	1	1	1	123	1	2	2	2	1
IKL28	1	2	2	14	2	2	0	2	0		#NULL!	4	1	1	1		#NULL!	2	Am still young	0	0	0	#NULL!	#NULL!		#NULL!	1	1	IKL28	2	2	15	2	1	0		#NULL!	4	1	2	1	1	1	123	1	2	2	2	1
MOG19	1	2	1	14	2	3	3	1	#NULL!		#NULL!	1	1	1	1		#NULL!	2		0	0	0	#NULL!	#NULL!		#NULL!	1	1	MOG19	2	1	14	1	2	1	computer	2	1	1	2	1	1	1	123	1	2	1	1	2
MOG25	1	2	1	14	2	1	2	1	#NULL!		#NULL!	1	1	1	1		#NULL!	2	My parents did not buy it for me	0	0	0	#NULL!	#NULL!		#NULL!	1	1	MOG25	2	1	14	1	1	1		2	1	1	2	1	1	1	123	1	2	1	1	1
MOG31	1	2	1	14	2	1	2	2	0		#NULL!	1	1	1	1		#NULL!	2	Still young	0	0	0	#NULL!	#NULL!		#NULL!	1	1	MOG31	2	1	15	1	2	0		1	1	1	2	0	0	1	12	0	#NULL!	#NULL!	#NULL!	#NULL!
MOG39	1	2	1	14	2	1	2	2	1		1	1	1	1	1		#NULL!	2	It's not yet time	0	0	0	#NULL!	#NULL!		#NULL!	1	1	MOG39	2	1	14	1	1	1	tailor	1	1	1	1	0	0	1	12	0	#NULL!	#NULL!	#NULL!	#NULL!
MOG42	1	2	1	14	2	1	2	1	1		1	1	1	1	1		#NULL!	2	Am still young	0	0	0	#NULL!	#NULL!		#NULL!	1	1	MOG42	2	2	15	3	1	0		1	1	1	2	1	1	1	123	1	2	2	3	1
MOG46	1	2	1	14	2	1	2	#NULL!	0		#NULL!	1	3	1	1		#NULL!	#NULL!		0	0	0	#NULL!	#NULL!		#NULL!	1	1	MOG46	2	1	15	1	2	1		#NULL!	1	1	2	0	0	1	12	0	#NULL!	#NULL!	#NULL!	#NULL!
MOG50	1	2	1	14	2	3	3	1	0		#NULL!	1	1	1	1		#NULL!	2	Because I am too small	0	0	0	#NULL!	#NULL!		#NULL!	1	1	MOG50	2	1	15	1	2	0		#NULL!	1	1	2	1	1	1	123	1	2	1	1	2
OBA03	1	2	1	14	2	1	2	1	0		#NULL!	1	1	1	1		#NULL!	2	Young	0	0	0	#NULL!	#NULL!		#NULL!	1	1	OBA03	2	1	15	1	1	0		#NULL!	1	1	2	0	0	1	12	0	#NULL!	#NULL!	#NULL!	#NULL!
OBA37	1	2	1	14	2	2	0	1	0		#NULL!	1	1	1	1		#NULL!	2	I need to focus on school	0	0	0	#NULL!	#NULL!		#NULL!	1	1	OBA37	2	1	14	1	1	0		#NULL!	1	1	1	0	0	1	12	0	#NULL!	#NULL!	#NULL!	#NULL!
OBA41	1	2	1	14	2	1	2	1	0		#NULL!	1	1	1	1		#NULL!	2	Young age	0	0	0	#NULL!	#NULL!		#NULL!	1	1	OBA41	2	1	14	1	1	0		#NULL!	1	1	2	1	1	1	123	1	2	1	1	1
OBA44	1	2	1	14	2	1	2	1	0		#NULL!	1	1	1	1		#NULL!	2	Still young	0	0	0	#NULL!	#NULL!		#NULL!	1	1	OBA44	2	1	15	1	1	0		#NULL!	1	1	1	1	1	1	123	1	2	1	1	1
SAG17	1	2	2	14	2	2	0	1	0		#NULL!	4	1	1	1		#NULL!	2	Because I don't like it, it will not make me face my education	0	0	0	#NULL!	#NULL!		#NULL!	1	1	SAG17	2	2	14	2	1	0		#NULL!	1	1	2	1	1	1	123	1	2	2	2	1
SAG24	1	2	2	14	2	2	0	2	0		#NULL!	1	1	1	1		#NULL!	2	None	0	0	0	#NULL!	#NULL!		#NULL!	1	1	SAG24	2	2	16	1	1	1	Fashion designer	1	2	1	2	1	1	1	123	1	2	2	1	1
SAG27	1	2	1	14	2	3	3	2	0		#NULL!	2	2	1	1		#NULL!	2	My brother cannot afford it	0	0	0	#NULL!	#NULL!		#NULL!	1	1	SAG27	2	1	17	2	2	1	Baker	2	4	1	1	0	0	1	12	0	#NULL!	#NULL!	#NULL!	#NULL!
SAG30	1	2	2	14	2	2	0	1	0		#NULL!	4	1	1	1		#NULL!	2	My brother said its not time yet	0	0	0	#NULL!	#NULL!		#NULL!	1	1	SAG30	2	2	14	1	2	0		1	4	1	2	0	0	1	12	0	#NULL!	#NULL!	#NULL!	#NULL!
SAG31	1	2	2	14	2	3	3	1	0		#NULL!	1	1	1	1		#NULL!	2	I was told to face my education first	0	0	0	#NULL!	#NULL!		#NULL!	1	1	SAG31	2	2	15	2	1	0		#NULL!	1	2	2	1	1	1	123	1	2	2	3	1
SAG33	1	2	2	14	2	1	2	2	0		#NULL!	1	2	1	1		#NULL!	2	Because am still going to school	0	0	0	#NULL!	#NULL!		#NULL!	1	1	SAG33	2	2	15	1	#NULL!	1	Fashion designer	1	1	1	#NULL!	1	1	1	123	1	2	2	1	2
SAG44	1	2	2	14	2	1	2	1	0		#NULL!	1	1	1	1		#NULL!	2	Nothing	0	0	0	#NULL!	#NULL!		#NULL!	2	0	SAG44	#NULL!	#NULL!	#NULL!	#NULL!	#NULL!	#NULL!		#NULL!	#NULL!	#NULL!	#NULL!	0	1	2	13	0	2	2	1	1
SAG45	1	2	1	14	2	1	2	1	0		#NULL!	1	1	1	1		#NULL!	2	My mummy said when I get to ss1 that will have a phone	0	0	0	#NULL!	#NULL!		#NULL!	1	1	SAG45	2	1	14	1	1	0		4	1	1	1	0	0	1	12	0	#NULL!	#NULL!	#NULL!	#NULL!
SAG46	1	2	1	14	2	1	2	1	0		#NULL!	1	1	1	1		#NULL!	2	My mummy said when I get to ss1 that will have a phone	0	0	0	#NULL!	#NULL!		#NULL!	2	0	SAG46	#NULL!	#NULL!	#NULL!	#NULL!	#NULL!	#NULL!		#NULL!	#NULL!	#NULL!	#NULL!	0	0	2	1	0	#NULL!	#NULL!	#NULL!	#NULL!
SED53	1	1	2	14	2	3	3	1	0		#NULL!	1	1	1	1		#NULL!	2	It has fault	0	0	0	#NULL!	#NULL!		#NULL!	2	0	SED53	#NULL!	#NULL!	#NULL!	#NULL!	#NULL!	#NULL!		#NULL!	#NULL!	#NULL!	#NULL!	0	0	2	1	0	#NULL!	#NULL!	#NULL!	#NULL!
TEN29	1	1	2	14	2	1	2	1	0		#NULL!	1	1	1	1		#NULL!	2	My dad did not buy it for me	0	0	0	#NULL!	#NULL!		#NULL!	2	0	TEN29	#NULL!	#NULL!	#NULL!	#NULL!	#NULL!	#NULL!		#NULL!	#NULL!	#NULL!	#NULL!	0	0	2	1	0	#NULL!	#NULL!	#NULL!	#NULL!
TEN35	1	1	1	14	2	1	2	1	0		#NULL!	1	1	1	1		#NULL!	2	Because no money	0	0	0	#NULL!	#NULL!		#NULL!	1	1	TEN35	1	1	15	1	1	0		#NULL!	1	1	1	0	0	1	12	0	#NULL!	#NULL!	#NULL!	#NULL!
USS07	1	2	1	14	2	1	2	1	0		#NULL!	1	2	1	1		#NULL!	2	Am still young	0	0	0	#NULL!	#NULL!		#NULL!	1	1	USS07	2	1	14	2	2	0		#NULL!	1	2	1	1	1	1	123	1	2	1	1	1
USS19	1	2	1	14	2	2	0	1	0		#NULL!	2	1	1	1		#NULL!	2	Nothing am young	0	0	0	#NULL!	#NULL!		#NULL!	1	1	USS19	2	1	15	2	2	1	bricklaying	5	1	1	2	0	0	1	12	0	#NULL!	#NULL!	#NULL!	#NULL!
USS31	1	2	1	14	2	1	2	1	0		#NULL!	1	1	1	1		#NULL!	2	Too small	0	0	0	#NULL!	#NULL!		#NULL!	2	0	USS31	#NULL!	#NULL!	#NULL!	#NULL!	#NULL!	#NULL!		#NULL!	#NULL!	#NULL!	#NULL!	0	0	2	1	0	#NULL!	#NULL!	#NULL!	#NULL!
USS36	1	2	1	14	2	1	2	1	0		#NULL!	1	1	1	1		#NULL!	2	No money	0	0	0	#NULL!	#NULL!		#NULL!	2	0	USS36	#NULL!	#NULL!	#NULL!	#NULL!	#NULL!	#NULL!		#NULL!	#NULL!	#NULL!	#NULL!	0	1	2	13	0	2	1	1	1
USS41	1	2	1	14	2	1	2	1	0		#NULL!	1	2	1	1		#NULL!	2	Young age	0	0	0	#NULL!	#NULL!		#NULL!	2	0	USS41	#NULL!	#NULL!	#NULL!	#NULL!	#NULL!	#NULL!		#NULL!	#NULL!	#NULL!	#NULL!	0	0	2	1	0	#NULL!	#NULL!	#NULL!	#NULL!
USS44	1	2	1	14	2	1	2	2	0		#NULL!	2	1	1	1		#NULL!	2	Nothing	0	0	0	#NULL!	#NULL!		#NULL!	1	1	USS44	2	2	15	1	2	0		#NULL!	1	1	2	0	0	1	12	0	#NULL!	#NULL!	#NULL!	#NULL!
USS47	1	2	2	14	2	1	2	2	1	Nothing	1	1	1	1	1		#NULL!	2	Nothing	0	0	0	#NULL!	#NULL!		#NULL!	1	1	USS47	2	2	14	1	1	0	i am selling snack	1	1	1	2	1	1	1	123	1	2	2	1	1
YET47	1	1	2	14	2	1	2	1	0		#NULL!	1	1	1	0		#NULL!	2	Too younge	0	0	0	#NULL!	#NULL!		#NULL!	2	0	YET47	#NULL!	#NULL!	#NULL!	#NULL!	#NULL!	#NULL!		#NULL!	#NULL!	#NULL!	#NULL!	0	0	2	1	0	#NULL!	#NULL!	#NULL!	#NULL!
BBC28	1	1	2	10	2	1	2	1	0		#NULL!	1	1	0	0		5	2	Young age	0	0	0	#NULL!	#NULL!		#NULL!	1	1	BBC28	1	2	10	1	1	0		#NULL!	1	1	1	1	1	1	123	1	1	2	1	1
MOG10	1	2	2	12	2	1	2	1	0		#NULL!	1	1	0	0		14	2	Still young	0	0	0	#NULL!	#NULL!		#NULL!	1	1	MOG10	2	2	13	2	1	1	house chores	2	1	1	2	0	0	1	12	0	#NULL!	#NULL!	#NULL!	#NULL!
HPS35	1	1	2	11	2	1	2	1	0		#NULL!	1	1	0	0		3	2	Time factor	0	0	0	#NULL!	#NULL!		#NULL!	1	1	HPS35	1	1	13	3	1	0		#NULL!	1	1	1	1	1	1	123	1	1	1	2	1
SED11	1	1	1	10	2	1	2	1	0		#NULL!	1	1	0	0		11	2	Because I am too young	0	0	0	#NULL!	#NULL!		#NULL!	2	0	SED11	#NULL!	#NULL!	#NULL!	#NULL!	#NULL!	#NULL!		#NULL!	#NULL!	#NULL!	#NULL!	0	0	2	1	0	#NULL!	#NULL!	#NULL!	#NULL!
WAL11	1	1	2	11	2	1	2	2	0		#NULL!	1	1	0	0		13	2	YOUNG	0	0	0	#NULL!	#NULL!		#NULL!	1	1	WAL11	1	2	11	1	1	0		#NULL!	2	1	22	0	0	1	12	0	#NULL!	#NULL!	#NULL!	#NULL!
CHS14	1	2	2	13	2	1	2	1	0		#NULL!	1	1	0	0		12	2	Age wise	0	0	0	#NULL!	#NULL!		#NULL!	2	0	CHS14	#NULL!	#NULL!	#NULL!	#NULL!	#NULL!	#NULL!		#NULL!	#NULL!	#NULL!	#NULL!	0	1	2	13	0	2	2	1	1
WAL04	1	1	2	11	2	1	2	1	0		#NULL!	2	1	0	0		5	2	I wasn't given	0	0	0	#NULL!	#NULL!		#NULL!	2	0	WAL04	#NULL!	#NULL!	#NULL!	#NULL!	#NULL!	#NULL!		#NULL!	#NULL!	#NULL!	#NULL!	0	0	2	1	0	#NULL!	#NULL!	#NULL!	#NULL!
BAP15	1	1	1	11	2	1	2	1	0		#NULL!	1	1	0	0		5	2	I don't want one	0	0	0	#NULL!	#NULL!		#NULL!	2	0	BAP15	#NULL!	#NULL!	#NULL!	#NULL!	#NULL!	#NULL!		#NULL!	#NULL!	#NULL!	#NULL!	0	1	2	13	0	1	2	1	1
YET41	1	1	2	13	2	1	2	1	0		#NULL!	1	1	0	0		13	2	Because of distraction	0	0	0	#NULL!	#NULL!		#NULL!	1	1	YET41	1	2	15	1	#NULL!	0		#NULL!	1	1	#NULL!	0	0	1	12	0	#NULL!	#NULL!	#NULL!	#NULL!
IKL37	1	2	1	14	2	1	2	1	0		#NULL!	1	1	0	0		13	2	I will not face my stories	0	0	0	#NULL!	#NULL!		#NULL!	2	0	IKL37	#NULL!	#NULL!	#NULL!	#NULL!	#NULL!	#NULL!		#NULL!	#NULL!	#NULL!	#NULL!	0	0	2	1	0	#NULL!	#NULL!	#NULL!	#NULL!
WAL33	1	1	2	11	2	1	2	1	0		#NULL!	1	1	0	0		4	2	-	0	0	0	#NULL!	#NULL!		#NULL!	2	0	WAL33	#NULL!	#NULL!	#NULL!	#NULL!	#NULL!	#NULL!		#NULL!	#NULL!	#NULL!	#NULL!	0	0	2	1	0	#NULL!	#NULL!	#NULL!	#NULL!
HPS63	1	1	2	12	2	1	2	1	0		#NULL!	1	1	0	0		4	2	Concentration Issue	0	0	0	#NULL!	#NULL!		#NULL!	2	0	HPS63	#NULL!	#NULL!	#NULL!	#NULL!	#NULL!	#NULL!		#NULL!	#NULL!	#NULL!	#NULL!	0	0	2	1	0	#NULL!	#NULL!	#NULL!	#NULL!
IJK35	1	2	1	12	2	1	2	1	0		#NULL!	1	1	0	0		3	2	Young age	0	0	0	#NULL!	#NULL!		#NULL!	1	1	IJK35	2	1	14	#NULL!	2	0		#NULL!	1	1	2	1	1	1	123	1	2	1	2	2
SED32	1	1	1	11	2	1	2	1	0		#NULL!	1	1	0	0		15	2	Am too young	0	0	0	#NULL!	#NULL!		#NULL!	2	0	SED32	#NULL!	#NULL!	#NULL!	#NULL!	#NULL!	#NULL!		#NULL!	#NULL!	#NULL!	#NULL!	0	0	2	1	0	#NULL!	#NULL!	#NULL!	#NULL!
YET20	1	1	2	10	2	1	2	1	0		#NULL!	1	1	0	0		5	2	Because I'm too young	0	0	0	#NULL!	#NULL!		#NULL!	2	0	YET20	#NULL!	#NULL!	#NULL!	#NULL!	#NULL!	#NULL!		#NULL!	#NULL!	#NULL!	#NULL!	0	0	2	1	0	#NULL!	#NULL!	#NULL!	#NULL!
BAP41	1	1	1	12	2	2	0	1	0		#NULL!	1	1	0	0		5	2	I need foocus	0	0	0	#NULL!	#NULL!		#NULL!	1	1	BAP41	1	1	13	2	1	0		#NULL!	1	1	1	0	0	1	12	0	#NULL!	#NULL!	#NULL!	#NULL!
TEN14	1	1	1	11	2	1	2	1	0		#NULL!	1	1	0	0		14	2	My parents did not buy for me	0	0	0	#NULL!	#NULL!		#NULL!	1	1	TEN14	1	1	12	1	1	0		#NULL!	1	1	2	0	0	1	12	0	#NULL!	#NULL!	#NULL!	#NULL!
AB57	1	2	2	10	2	1	2	2	0		#NULL!	1	1	0	0		15	2	Was stolen from elder brother	0	0	0	#NULL!	#NULL!		#NULL!	1	1	AB57	2	2	11	1	2	0		#NULL!	1	1	2	0	0	1	12	0	#NULL!	#NULL!	#NULL!	#NULL!
AB56	1	2	2	11	2	1	2	1	0		#NULL!	1	1	0	0		15	2	Was stolen from elder brother	0	0	0	#NULL!	#NULL!		#NULL!	1	1	AB56	2	2	13	1	1	0		#NULL!	1	1	2	0	0	1	12	0	#NULL!	#NULL!	#NULL!	#NULL!
AB65	1	2	1	10	2	1	2	1	0		#NULL!	1	1	0	0		5	2	Does not have a sim	0	0	0	#NULL!	#NULL!		#NULL!	1	1	AB65	2	1	11	1	1	0		#NULL!	1	1	2	0	0	1	12	0	#NULL!	#NULL!	#NULL!	#NULL!
BBC41	1	1	2	10	2	1	2	1	0		#NULL!	1	1	0	0		15	2	Young Age	0	0	0	#NULL!	#NULL!		#NULL!	2	0	BBC41	#NULL!	#NULL!	#NULL!	#NULL!	#NULL!	#NULL!		#NULL!	#NULL!	#NULL!	#NULL!	0	0	2	1	0	#NULL!	#NULL!	#NULL!	#NULL!
BBC12	1	1	2	11	2	1	2	1	0		#NULL!	1	1	0	0		15	2	No provision	0	0	0	#NULL!	#NULL!		#NULL!	2	0	BBC12	#NULL!	#NULL!	#NULL!	#NULL!	#NULL!	#NULL!		#NULL!	#NULL!	#NULL!	#NULL!	0	1	2	13	0	1	2	1	1
HPS61	1	1	1	11	2	1	2	1	0		#NULL!	1	1	0	0		15	2	Young age	0	0	0	#NULL!	#NULL!		#NULL!	1	1	HPS61	1	1	17	1	1	0		#NULL!	1	1	1	0	0	1	12	0	#NULL!	#NULL!	#NULL!	#NULL!
AB14	1	2	2	12	2	1	2	1	0		#NULL!	1	1	0	0		15	2		0	0	0	#NULL!	#NULL!		#NULL!	1	1	AB14	2	2	13	1	1	0		#NULL!	1	1	2	1	1	1	123	1	2	2	1	1
HPS50	1	1	2	12	2	2	0	1	1	I sell	1	1	1	0	0		15	2	Parental restriction	0	0	0	#NULL!	#NULL!		#NULL!	2	0	HPS50	#NULL!	#NULL!	#NULL!	#NULL!	#NULL!	#NULL!		#NULL!	#NULL!	#NULL!	#NULL!	0	0	2	1	0	#NULL!	#NULL!	#NULL!	#NULL!
GBC44	1	1	2	14	2	1	2	2	0		#NULL!	1	1	0	0		1	2	Still young	0	0	0	#NULL!	#NULL!		#NULL!	1	1	GBC44	1	2	15	1	1	0		#NULL!	1	1	2	1	1	1	123	1	1	2	1	1
OBA46	1	2	2	12	2	3	3	2	0		#NULL!	1	1	0	0		7	2	No money	0	0	0	#NULL!	#NULL!		#NULL!	1	1	OBA46	2	2	14	3	2	1	Hawking	1	2	3	2	1	1	1	123	1	2	2	3	1
YET30	1	1	1	13	2	1	2	1	0		#NULL!	1	1	0	0		6	2	I'ii be distracted with my studies	0	0	0	#NULL!	#NULL!		#NULL!	1	1	YET30	1	1	14	#NULL!	1	0		1	1	1	2	0	0	1	12	0	#NULL!	#NULL!	#NULL!	#NULL!
HPS41	1	1	1	10	2	1	2	1	0		#NULL!	1	1	0	0		5	2	YOUNG	0	0	0	#NULL!	#NULL!		#NULL!	2	0	HPS41	#NULL!	#NULL!	#NULL!	#NULL!	#NULL!	#NULL!		#NULL!	#NULL!	#NULL!	#NULL!	0	0	2	1	0	#NULL!	#NULL!	#NULL!	#NULL!
GBC36	1	1	1	10	2	1	2	1	0		#NULL!	1	1	0	0		8	2	Nill	0	0	0	#NULL!	#NULL!		#NULL!	1	1	GBC36	1	1	13	1	1	0		#NULL!	1	1	2	1	1	1	123	1	1	1	1	1
ACC50	1	1	2	11	2	2	0	1	0		#NULL!	1	1	0	0		8	#NULL!		0	0	0	#NULL!	#NULL!		#NULL!	2	0	ACC50	#NULL!	#NULL!	#NULL!	#NULL!	#NULL!	#NULL!		#NULL!	#NULL!	#NULL!	#NULL!	0	0	2	1	0	#NULL!	#NULL!	#NULL!	#NULL!
BOH01	1	2	1	11	2	1	2	1	0		#NULL!	1	1	0	0		8	2	Am young	0	0	0	#NULL!	#NULL!		#NULL!	1	1	BOH01	2	1	#NULL!	#NULL!	1	0		#NULL!	1	1	#NULL!	0	0	1	12	0	#NULL!	#NULL!	#NULL!	#NULL!
USS22	1	2	1	11	2	1	2	1	0		#NULL!	1	1	0	0		8	2	I was not given one	0	0	0	#NULL!	#NULL!		#NULL!	2	0	USS22	#NULL!	#NULL!	#NULL!	#NULL!	#NULL!	#NULL!		#NULL!	#NULL!	#NULL!	#NULL!	0	0	2	1	0	#NULL!	#NULL!	#NULL!	#NULL!
WAL25	1	1	1	11	2	1	2	1	0		#NULL!	1	1	0	0		8	2	Nothing	0	0	0	#NULL!	#NULL!		#NULL!	2	0	WAL25	#NULL!	#NULL!	#NULL!	#NULL!	#NULL!	#NULL!		#NULL!	#NULL!	#NULL!	#NULL!	0	0	2	1	0	#NULL!	#NULL!	#NULL!	#NULL!
BBC07	1	1	1	12	2	1	2	1	0		#NULL!	1	1	0	0		8	2		0	0	0	#NULL!	#NULL!		#NULL!	2	0	BBC07	#NULL!	#NULL!	#NULL!	#NULL!	#NULL!	#NULL!		#NULL!	#NULL!	#NULL!	#NULL!	0	1	2	13	0	1	2	1	1
WAL14	1	1	1	12	2	3	3	1	0		#NULL!	1	1	0	0		8	2	Parental restriction	0	0	0	#NULL!	#NULL!		#NULL!	2	0	WAL14	#NULL!	#NULL!	#NULL!	#NULL!	#NULL!	#NULL!		#NULL!	#NULL!	#NULL!	#NULL!	0	0	2	1	0	#NULL!	#NULL!	#NULL!	#NULL!
IKL40	1	2	2	13	2	1	2	2	0		#NULL!	1	3	0	0		8	2	Small	0	0	0	#NULL!	#NULL!		#NULL!	1	1	IKL40	2	2	13	1	2	0		#NULL!	1	1	2	1	1	1	123	1	2	2	1	1
ACC11	1	1	1	14	2	1	2	1	0		#NULL!	1	1	0	0		8	2	Am too young	0	0	0	#NULL!	#NULL!		#NULL!	2	0	ACC11	#NULL!	#NULL!	#NULL!	#NULL!	#NULL!	#NULL!		#NULL!	#NULL!	#NULL!	#NULL!	0	0	2	1	0	#NULL!	#NULL!	#NULL!	#NULL!
AB20	1	2	2	11	2	1	2	1	0		#NULL!	1	1	0	0		1	2	I was told to chill	0	0	0	#NULL!	#NULL!		#NULL!	1	1	AB20	2	2	12	2	1	0	nothing	1	1	1	2	0	0	1	12	0	#NULL!	#NULL!	#NULL!	#NULL!
IJK03	1	2	2	14	2	3	3	2	0		#NULL!	1	1	0	0		1	2	Damaged	0	0	0	#NULL!	#NULL!		#NULL!	1	1	IJK03	2	2	15	1	2	0		#NULL!	1	1	2	0	0	1	12	0	#NULL!	#NULL!	#NULL!	#NULL!
IJK27	1	2	2	14	2	3	3	2	0		#NULL!	1	2	0	0		13	2	Wasnt given	0	0	0	#NULL!	#NULL!		#NULL!	2	0	IJK27	#NULL!	#NULL!	#NULL!	#NULL!	#NULL!	#NULL!		#NULL!	#NULL!	#NULL!	#NULL!	0	0	2	1	0	#NULL!	#NULL!	#NULL!	#NULL!
OBA20	1	2	2	13	2	2	0	1	0		#NULL!	1	1	0	0		2	2	Young age	0	0	0	#NULL!	#NULL!		#NULL!	2	0	OBA20	#NULL!	#NULL!	#NULL!	#NULL!	#NULL!	#NULL!		#NULL!	#NULL!	#NULL!	#NULL!	0	0	2	1	0	#NULL!	#NULL!	#NULL!	#NULL!
ACC33	1	1	1	12	2	1	2	1	0		#NULL!	1	1	0	0		8	2	Nothing	0	0	0	#NULL!	#NULL!		#NULL!	2	0	ACC33	#NULL!	#NULL!	#NULL!	#NULL!	#NULL!	#NULL!		#NULL!	#NULL!	#NULL!	#NULL!	0	0	2	1	0	#NULL!	#NULL!	#NULL!	#NULL!
ACC13	1	1	2	13	2	1	2	2	0		#NULL!	1	1	0	0		8	2	I am too Young	0	0	0	#NULL!	#NULL!		#NULL!	2	0	ACC13	#NULL!	#NULL!	#NULL!	#NULL!	#NULL!	#NULL!		#NULL!	#NULL!	#NULL!	#NULL!	0	0	2	1	0	#NULL!	#NULL!	#NULL!	#NULL!
MOG11	1	2	1	13	2	1	2	1	1		1	1	2	0	0		8	2	Am.still young	0	0	0	#NULL!	#NULL!		#NULL!	1	1	MOG11	2	1	15	1	2	1		1	1	1	#NULL!	0	0	1	12	0	#NULL!	#NULL!	#NULL!	#NULL!
SAG41	1	2	2	12	2	1	2	1	0		#NULL!	1	1	0	0		8	2	I can't say	0	0	0	#NULL!	#NULL!		#NULL!	1	1	SAG41	2	2	14	2	2	1	Hair dressing	2	1	1	1	1	1	1	123	1	2	2	3	1
SED45	1	1	2	11	2	2	0	1	0		#NULL!	1	1	0	0		2	2	Because of my education	0	0	0	#NULL!	#NULL!		#NULL!	2	0	SED45	#NULL!	#NULL!	#NULL!	#NULL!	#NULL!	#NULL!		#NULL!	#NULL!	#NULL!	#NULL!	0	0	2	1	0	#NULL!	#NULL!	#NULL!	#NULL!
TEN31	1	1	2	10	2	2	0	1	0		#NULL!	1	1	0	0		8	2	No	0	0	0	#NULL!	#NULL!		#NULL!	2	0	TEN31	#NULL!	#NULL!	#NULL!	#NULL!	#NULL!	#NULL!		#NULL!	#NULL!	#NULL!	#NULL!	0	0	2	1	0	#NULL!	#NULL!	#NULL!	#NULL!
BAP19	1	1	1	12	2	1	2	1	1		2	1	1	0	0		8	2	Come and buy for me	0	0	0	#NULL!	#NULL!		#NULL!	2	0	BAP19	#NULL!	#NULL!	#NULL!	#NULL!	#NULL!	#NULL!		#NULL!	#NULL!	#NULL!	#NULL!	0	0	2	1	0	#NULL!	#NULL!	#NULL!	#NULL!
GBC29	1	1	1	11	2	2	0	1	0		#NULL!	1	1	0	0		8	2	Nill	0	0	0	#NULL!	#NULL!		#NULL!	1	1	GBC29	1	1	12	2	1	0		#NULL!	1	1	2	1	1	1	123	1	1	1	2	1
SED26	1	1	1	10	2	1	2	1	0		#NULL!	1	1	0	0		8	2	Nil	0	0	0	#NULL!	#NULL!		#NULL!	2	0	SED26	#NULL!	#NULL!	#NULL!	#NULL!	#NULL!	#NULL!		#NULL!	#NULL!	#NULL!	#NULL!	0	0	2	1	0	#NULL!	#NULL!	#NULL!	#NULL!
ACC14	1	1	2	11	2	1	2	2	0		#NULL!	1	1	0	0		8	2	Nil	0	0	0	#NULL!	#NULL!		#NULL!	2	0	ACC14	#NULL!	#NULL!	#NULL!	#NULL!	#NULL!	#NULL!		#NULL!	#NULL!	#NULL!	#NULL!	0	0	2	1	0	#NULL!	#NULL!	#NULL!	#NULL!
BBC19	1	1	1	11	2	1	2	1	0		#NULL!	1	1	0	0		8	2	Too yOung	0	0	0	#NULL!	#NULL!		#NULL!	1	1	BBC19	1	1	12	1	1	0	nothing	#NULL!	1	1	2	1	1	1	123	1	1	1	3	1
MOG08	1	2	2	12	2	3	3	1	0		#NULL!	1	1	0	0		8	2	I don't have	0	0	0	#NULL!	#NULL!		#NULL!	1	1	MOG08	2	2	13	3	1	1		#NULL!	1	1	2	1	1	1	123	1	2	2	3	1
IKL41	1	2	1	13	2	1	2	2	1	Halk	1	1	1	0	0		8	2	No reason	0	0	0	#NULL!	#NULL!		#NULL!	1	1	IKL41	2	1	14	2	2	0		2	1	1	1	1	1	1	123	1	2	1	2	1
HSP10	1	1	2	11	2	1	2	1	0		#NULL!	1	1	0	0		14	2	Not provided	0	0	0	#NULL!	#NULL!		#NULL!	2	0	HSP10	#NULL!	#NULL!	#NULL!	#NULL!	#NULL!	#NULL!		#NULL!	#NULL!	#NULL!	#NULL!	0	0	2	1	0	#NULL!	#NULL!	#NULL!	#NULL!
WAL26	1	1	2	12	2	1	2	1	0		#NULL!	1	1	0	0		14	2	Parental restrictions	0	0	0	#NULL!	#NULL!		#NULL!	2	0	WAL26	#NULL!	#NULL!	#NULL!	#NULL!	#NULL!	#NULL!		#NULL!	#NULL!	#NULL!	#NULL!	0	0	2	1	0	#NULL!	#NULL!	#NULL!	#NULL!
SAG39	1	2	1	11	2	3	3	2	0		#NULL!	1	1	0	0		15	2	No time	0	0	0	#NULL!	#NULL!		#NULL!	1	1	SAG39	2	1	14	3	1	0		#NULL!	1	1	1	0	0	1	12	0	#NULL!	#NULL!	#NULL!	#NULL!
HPS46	1	1	1	11	2	1	2	1	0		#NULL!	1	1	0	0		15	2	Still young	0	0	0	#NULL!	#NULL!		#NULL!	2	0	HPS46	#NULL!	#NULL!	#NULL!	#NULL!	#NULL!	#NULL!		#NULL!	#NULL!	#NULL!	#NULL!	0	0	2	1	0	#NULL!	#NULL!	#NULL!	#NULL!
TEN40	1	1	2	14	2	1	2	1	0		#NULL!	1	1	0	0		16	2	It was stolen	0	0	0	#NULL!	#NULL!		#NULL!	2	0	TEN40	#NULL!	#NULL!	#NULL!	#NULL!	#NULL!	#NULL!		#NULL!	#NULL!	#NULL!	#NULL!	0	0	2	1	0	#NULL!	#NULL!	#NULL!	#NULL!
ACC27	1	1	1	13	2	1	2	1	0		#NULL!	1	1	0	0		15	2	My parent collected it from me	0	0	0	#NULL!	#NULL!		#NULL!	2	0	ACC27	#NULL!	#NULL!	#NULL!	#NULL!	#NULL!	#NULL!		#NULL!	#NULL!	#NULL!	#NULL!	0	0	2	1	0	#NULL!	#NULL!	#NULL!	#NULL!
SAG11	1	2	2	12	2	1	2	1	0		#NULL!	1	1	0	0		16	2	I have no reason	0	0	0	#NULL!	#NULL!		#NULL!	2	0	SAG11	#NULL!	#NULL!	#NULL!	#NULL!	#NULL!	#NULL!		#NULL!	#NULL!	#NULL!	#NULL!	0	0	2	1	0	#NULL!	#NULL!	#NULL!	#NULL!
YET04	1	1	2	12	2	1	2	1	0		#NULL!	1	1	0	0		5	2	So as to face my stodies	0	0	0	#NULL!	#NULL!		#NULL!	2	0	YET04	#NULL!	#NULL!	#NULL!	#NULL!	#NULL!	#NULL!		#NULL!	#NULL!	#NULL!	#NULL!	0	0	2	1	0	#NULL!	#NULL!	#NULL!	#NULL!
AB18	1	2	1	13	2	1	2	1	0		#NULL!	1	1	0	0		15	2	I have Phone before, but somebody stole it at mosque	0	0	0	#NULL!	#NULL!		#NULL!	2	0	AB18	#NULL!	#NULL!	#NULL!	#NULL!	#NULL!	#NULL!		#NULL!	#NULL!	#NULL!	#NULL!	0	0	2	1	0	#NULL!	#NULL!	#NULL!	#NULL!
SED49	1	1	2	10	2	2	0	1	0		#NULL!	1	1	0	0		15	2	Because I am too small	0	0	0	#NULL!	#NULL!		#NULL!	2	0	SED49	#NULL!	#NULL!	#NULL!	#NULL!	#NULL!	#NULL!		#NULL!	#NULL!	#NULL!	#NULL!	0	0	2	1	0	#NULL!	#NULL!	#NULL!	#NULL!
SAG28	1	2	1	12	2	1	2	1	0		#NULL!	1	1	0	0		15	2	Until I finish Js3	0	0	0	#NULL!	#NULL!		#NULL!	2	0	SAG28	#NULL!	#NULL!	#NULL!	#NULL!	#NULL!	#NULL!		#NULL!	#NULL!	#NULL!	#NULL!	0	0	2	1	0	#NULL!	#NULL!	#NULL!	#NULL!
SAG12	1	2	2	13	2	1	2	1	0		#NULL!	1	1	0	0		15	2	My mummy did not allow me use it	0	0	0	#NULL!	#NULL!		#NULL!	1	1	SAG12	2	2	15	1	1	0		#NULL!	1	1	1	0	0	1	12	0	#NULL!	#NULL!	#NULL!	#NULL!
SAG51	1	2	2	13	2	1	2	1	0		#NULL!	1	1	0	0		15	2	My mummy says am not up to a stage	0	0	0	#NULL!	#NULL!		#NULL!	1	1	SAG51	2	2	15	1	1	0		#NULL!	1	1	2	1	1	1	123	1	2	2	1	1
TEN11	1	1	2	13	2	1	2	1	0		#NULL!	1	1	0	0		12	2		0	0	0	#NULL!	#NULL!		#NULL!	2	0	TEN11	#NULL!	#NULL!	#NULL!	#NULL!	#NULL!	#NULL!		#NULL!	#NULL!	#NULL!	#NULL!	0	0	2	1	0	#NULL!	#NULL!	#NULL!	#NULL!
IKG44	1	2	1	12	2	1	2	1	0		#NULL!	1	1	0	0		16	2	Till I get to Ss1	0	0	0	#NULL!	#NULL!		#NULL!	1	1	IKG44	2	1	14	1	1	0		#NULL!	1	1	1	1	1	1	123	1	2	1	1	1
BBC42	1	1	2	12	2	1	2	1	0		#NULL!	1	1	0	0		6	2	It has spoilt	0	0	0	#NULL!	#NULL!		#NULL!	2	0	BBC42	#NULL!	#NULL!	#NULL!	#NULL!	#NULL!	#NULL!		#NULL!	#NULL!	#NULL!	#NULL!	0	0	2	1	0	#NULL!	#NULL!	#NULL!	#NULL!
SED37	1	1	2	12	2	1	2	1	1		#NULL!	1	1	0	0		6	2	My parent did not allow it	0	0	0	#NULL!	#NULL!		#NULL!	2	0	SED37	#NULL!	#NULL!	#NULL!	#NULL!	#NULL!	#NULL!		#NULL!	#NULL!	#NULL!	#NULL!	0	0	2	1	0	#NULL!	#NULL!	#NULL!	#NULL!
YET12	1	1	2	12	2	3	3	1	0		#NULL!	1	1	0	0		15	2	My mum did not buy it for me	0	0	0	#NULL!	#NULL!		#NULL!	1	1	YET12	1	2	15	1	2	0		#NULL!	1	1	1	1	1	1	123	1	1	2	1	2
BOH06	1	2	1	13	2	1	2	1	0		#NULL!	1	1	0	0		12	2	Am too young	0	0	0	#NULL!	#NULL!		#NULL!	1	1	BOH06	2	2	13	1	1	0		#NULL!	1	1	#NULL!	0	0	1	12	0	#NULL!	#NULL!	#NULL!	#NULL!
SED08	1	1	2	12	2	1	2	1	0		#NULL!	1	1	0	0		15	2	I am too young	0	0	0	#NULL!	#NULL!		#NULL!	2	0	SED08	#NULL!	#NULL!	#NULL!	#NULL!	#NULL!	#NULL!		#NULL!	#NULL!	#NULL!	#NULL!	0	0	2	1	0	#NULL!	#NULL!	#NULL!	#NULL!
ACC20	1	1	1	13	2	1	2	1	0		#NULL!	1	1	0	0		15	2	I will buy it soon	0	0	0	#NULL!	#NULL!		#NULL!	1	1	ACC20	1	1	15	1	1	0		#NULL!	1	1	1	0	0	1	12	0	#NULL!	#NULL!	#NULL!	#NULL!
AB13	1	2	2	12	2	1	2	1	0		#NULL!	1	1	0	0		15	2	Nt old enough	0	0	0	#NULL!	#NULL!		#NULL!	1	1	AB13	2	2	13	#NULL!	1	0	I save my pocket money	1	1	1	2	1	1	1	123	1	2	2	1	1
BBC21	1	1	1	12	2	1	2	1	0		#NULL!	1	1	0	0		15	2	Nil	0	0	0	#NULL!	#NULL!		#NULL!	1	1	BBC21	1	1	13	1	1	0		#NULL!	1	1	1	0	0	1	12	0	#NULL!	#NULL!	#NULL!	#NULL!
YET05	1	1	1	10	2	1	2	1	0		#NULL!	1	1	0	0		15	2	It distract me	0	0	0	#NULL!	#NULL!		#NULL!	1	1	YET05	1	1	14	1	#NULL!	0		#NULL!	1	1	2	1	1	1	123	1	1	1	2	1
HPS14	1	1	1	12	2	1	2	1	0		#NULL!	1	1	0	0		6	2	I don't wish for it	0	0	0	#NULL!	#NULL!		#NULL!	2	0	HPS14	#NULL!	#NULL!	#NULL!	#NULL!	#NULL!	#NULL!		#NULL!	#NULL!	#NULL!	#NULL!	0	0	2	1	0	#NULL!	#NULL!	#NULL!	#NULL!
AB66	1	2	2	10	2	3	3	2	0		#NULL!	4	1	0	0		15	2	A means to keep her away from her dad	0	0	0	#NULL!	#NULL!		#NULL!	1	1	AB66	2	2	10	3	2	0	HOUSE CHORES	1	1	1	2	1	1	1	123	1	2	2	3	1
BBC08	1	1	2	12	2	2	0	1	0		#NULL!	1	1	0	0		2	2	-	0	0	0	#NULL!	#NULL!		#NULL!	1	1	BBC08	1	2	14	1	1	0		#NULL!	1	1	1	1	1	1	123	1	1	2	1	1
AB78	1	2	2	11	2	1	2	1	0		#NULL!	1	1	0	0		15	2	Too young	0	0	0	#NULL!	#NULL!		#NULL!	1	1	AB78	2	2	12	1	1	1	TAILOR	2	1	1	1	0	0	1	12	0	#NULL!	#NULL!	#NULL!	#NULL!
ACC51	1	1	2	12	2	3	3	1	0		#NULL!	1	1	0	0		3	2	I want to finish my exam	0	0	0	#NULL!	#NULL!		#NULL!	1	1	ACC51	1	2	14	2	1	0	studying and singing	1	1	1	1	0	0	1	12	0	#NULL!	#NULL!	#NULL!	#NULL!
ACC34	1	1	1	11	2	1	2	1	0		#NULL!	1	1	0	0		3	2	It causes distraction	0	0	0	#NULL!	#NULL!		#NULL!	2	0	ACC34	#NULL!	#NULL!	#NULL!	#NULL!	#NULL!	#NULL!		#NULL!	#NULL!	#NULL!	#NULL!	0	0	2	1	0	#NULL!	#NULL!	#NULL!	#NULL!
ALL27	1	1	1	10	2	1	2	1	1	I'm a tutor	#NULL!	1	1	0	0		11	2	Young age	0	0	0	#NULL!	#NULL!		#NULL!	2	0	ALL27	#NULL!	#NULL!	#NULL!	#NULL!	#NULL!	#NULL!		#NULL!	#NULL!	#NULL!	#NULL!	0	0	2	1	0	#NULL!	#NULL!	#NULL!	#NULL!
MOG44	1	2	2	13	2	1	2	1	0		#NULL!	1	1	0	0		14	2	I said no	0	0	0	#NULL!	#NULL!		#NULL!	1	1	MOG44	2	2	14	1	2	1		1	1	1	1	1	1	1	123	1	2	2	1	2
BAP44	1	1	1	12	2	1	2	1	0		#NULL!	1	1	0	0		3	2	I need to focus on my books	0	0	0	#NULL!	#NULL!		#NULL!	1	1	BAP44	1	1	10	1	1	0		#NULL!	1	1	1	1	1	1	123	1	1	1	1	1
GBC24	1	1	2	11	2	1	2	1	0		#NULL!	1	1	0	0		3	2	Because my dad did not like boys calling me	0	0	0	#NULL!	#NULL!		#NULL!	1	1	GBC24	1	2	12	1	1	0		#NULL!	1	1	2	1	1	1	123	1	1	2	1	1
AB04	1	2	2	12	2	1	2	1	0		#NULL!	1	1	0	0		14	2	My mummy said that not now	0	0	0	#NULL!	#NULL!		#NULL!	1	1	AB04	2	2	13	1	1	0		#NULL!	1	1	2	0	0	1	12	0	#NULL!	#NULL!	#NULL!	#NULL!
HPS06	1	1	1	11	2	1	2	1	0		#NULL!	1	2	0	0		1	2	Young age	0	0	0	#NULL!	#NULL!		#NULL!	1	1	HPS06	1	1	12	1	1	0		5	1	1	2	1	1	1	123	1	1	1	1	1
HPS07	1	1	1	11	2	1	2	1	0		#NULL!	1	2	0	0		1	2	Young age	0	0	0	#NULL!	#NULL!		#NULL!	2	0	HPS07	#NULL!	#NULL!	#NULL!	#NULL!	#NULL!	#NULL!		#NULL!	#NULL!	#NULL!	#NULL!	0	0	2	1	0	#NULL!	#NULL!	#NULL!	#NULL!
CHS07	1	2	1	13	2	1	2	1	0		#NULL!	1	1	0	0		1	2	Too for me	0	0	0	#NULL!	#NULL!		#NULL!	2	0	CHS07	#NULL!	#NULL!	#NULL!	#NULL!	#NULL!	#NULL!		#NULL!	#NULL!	#NULL!	#NULL!	0	0	2	1	0	#NULL!	#NULL!	#NULL!	#NULL!
TEN08	1	1	2	11	2	1	2	1	0		#NULL!	1	1	0	0		8	2	I am too young	0	0	0	#NULL!	#NULL!		#NULL!	2	0	TEN08	#NULL!	#NULL!	#NULL!	#NULL!	#NULL!	#NULL!		#NULL!	#NULL!	#NULL!	#NULL!	0	0	2	1	0	#NULL!	#NULL!	#NULL!	#NULL!
TEN33	1	1	1	12	2	1	2	1	0		#NULL!	1	1	0	0		8	2	My parents refused to buy for me	0	0	0	#NULL!	#NULL!		#NULL!	2	0	TEN33	#NULL!	#NULL!	#NULL!	#NULL!	#NULL!	#NULL!		#NULL!	#NULL!	#NULL!	#NULL!	0	0	2	1	0	#NULL!	#NULL!	#NULL!	#NULL!
SED24	1	1	1	11	2	1	2	1	0		#NULL!	1	1	0	0		14	2	I am too young	0	0	0	#NULL!	#NULL!		#NULL!	2	0	SED24	#NULL!	#NULL!	#NULL!	#NULL!	#NULL!	#NULL!		#NULL!	#NULL!	#NULL!	#NULL!	0	0	2	1	0	#NULL!	#NULL!	#NULL!	#NULL!
AB07	1	2	1	13	2	1	2	1	0		#NULL!	1	1	0	0		14	2	They have not bought for me	0	0	0	#NULL!	#NULL!		#NULL!	1	1	AB07	2	1	14	3	1	1	tailor	6	1	1	1	0	0	1	12	0	#NULL!	#NULL!	#NULL!	#NULL!
HPS54	1	1	1	11	2	1	2	1	0		#NULL!	1	1	0	0		14	2	Young	0	0	0	#NULL!	#NULL!		#NULL!	2	0	HPS54	#NULL!	#NULL!	#NULL!	#NULL!	#NULL!	#NULL!		#NULL!	#NULL!	#NULL!	#NULL!	0	0	2	1	0	#NULL!	#NULL!	#NULL!	#NULL!
CHS26	1	2	1	12	2	1	2	1	0		#NULL!	1	1	0	0		14	2	No one gave me	0	0	0	#NULL!	#NULL!		#NULL!	2	0	CHS26	#NULL!	#NULL!	#NULL!	#NULL!	#NULL!	#NULL!		#NULL!	#NULL!	#NULL!	#NULL!	0	1	2	13	0	2	1	1	1
SED43	1	1	2	11	2	1	2	1	0		#NULL!	1	2	0	0		14	2	Because I am still small	0	0	0	#NULL!	#NULL!		#NULL!	2	0	SED43	#NULL!	#NULL!	#NULL!	#NULL!	#NULL!	#NULL!		#NULL!	#NULL!	#NULL!	#NULL!	0	0	2	1	0	#NULL!	#NULL!	#NULL!	#NULL!
IJK10	1	2	1	12	2	3	3	1	0		#NULL!	1	1	0	0		13	2	Age wise	0	0	0	#NULL!	#NULL!		#NULL!	2	0	IJK10	#NULL!	#NULL!	#NULL!	#NULL!	#NULL!	#NULL!		#NULL!	#NULL!	#NULL!	#NULL!	0	0	2	1	0	#NULL!	#NULL!	#NULL!	#NULL!
ACC02	1	1	1	13	2	1	2	1	0		#NULL!	1	1	0	0		12	2	My mother don't want me to have phone	0	0	0	#NULL!	#NULL!		#NULL!	2	0	ACC02	#NULL!	#NULL!	#NULL!	#NULL!	#NULL!	#NULL!		#NULL!	#NULL!	#NULL!	#NULL!	0	0	2	1	0	#NULL!	#NULL!	#NULL!	#NULL!
BAP08	1	1	2	12	2	1	2	2	0		#NULL!	1	1	0	0		14	2	Small	0	0	0	#NULL!	#NULL!		#NULL!	2	0	BAP08	#NULL!	#NULL!	#NULL!	#NULL!	#NULL!	#NULL!		#NULL!	#NULL!	#NULL!	#NULL!	0	0	2	1	0	#NULL!	#NULL!	#NULL!	#NULL!
CHS30	1	2	2	13	2	1	2	2	0		#NULL!	1	1	0	0		14	2	Am too young	0	0	0	#NULL!	#NULL!		#NULL!	2	0	CHS30	#NULL!	#NULL!	#NULL!	#NULL!	#NULL!	#NULL!		#NULL!	#NULL!	#NULL!	#NULL!	0	0	2	1	0	#NULL!	#NULL!	#NULL!	#NULL!
ALL25	1	1	2	11	2	2	0	1	0		#NULL!	1	1	0	0		5	2	-	0	0	0	#NULL!	#NULL!		#NULL!	2	0	ALL25	#NULL!	#NULL!	#NULL!	#NULL!	#NULL!	#NULL!		#NULL!	#NULL!	#NULL!	#NULL!	0	0	2	1	0	#NULL!	#NULL!	#NULL!	#NULL!
BBC45	1	1	2	11	2	1	2	1	0		#NULL!	1	1	0	0		5	2	Parental restriction	0	0	0	#NULL!	#NULL!		#NULL!	1	1	BBC45	1	2	11	1	1	0	read	1	1	1	1	1	1	1	123	1	1	2	1	1
ACC25	1	1	1	11	2	1	2	1	0		#NULL!	2	1	0	0		4	2	I don't need it	0	0	0	#NULL!	#NULL!		#NULL!	2	0	ACC25	#NULL!	#NULL!	#NULL!	#NULL!	#NULL!	#NULL!		#NULL!	#NULL!	#NULL!	#NULL!	0	0	2	1	0	#NULL!	#NULL!	#NULL!	#NULL!
IKL22	1	2	1	13	2	1	2	1	0		#NULL!	1	1	0	0		4	2	Still young	0	0	0	#NULL!	#NULL!		#NULL!	1	1	IKL22	2	2	13	1	1	0		#NULL!	1	1	2	0	0	1	12	0	#NULL!	#NULL!	#NULL!	#NULL!
IKG14	1	2	2	14	2	1	2	2	0		#NULL!	1	1	0	0		4	2	Parental restriction	0	0	0	#NULL!	#NULL!		#NULL!	1	1	IKG14	2	2	14	1	2	0		#NULL!	1	1	2	1	1	1	123	1	2	2	1	2
BOH16	1	2	1	11	2	1	2	1	0		#NULL!	1	1	0	0		4	2	It got spoilt	0	0	0	#NULL!	#NULL!		#NULL!	1	1	BOH16	2	1	15	1	#NULL!	1		4	1	1	1	0	0	1	12	0	#NULL!	#NULL!	#NULL!	#NULL!
IKG15	1	2	1	14	2	1	2	2	0		#NULL!	1	1	0	0		4	2	Young age	0	0	0	#NULL!	#NULL!		#NULL!	1	1	IKG15	2	2	14	1	1	0		#NULL!	1	1	2	0	0	1	12	0	#NULL!	#NULL!	#NULL!	#NULL!
YET44	1	1	2	14	2	1	2	1	0		#NULL!	1	1	0	0		4	2	Nothing	0	0	0	#NULL!	#NULL!		#NULL!	2	0	YET44	#NULL!	#NULL!	#NULL!	#NULL!	#NULL!	#NULL!		#NULL!	#NULL!	#NULL!	#NULL!	0	0	2	1	0	#NULL!	#NULL!	#NULL!	#NULL!
WAL29	1	1	1	10	2	1	2	1	0		#NULL!	1	1	0	0		8	2	Nothing	0	0	0	#NULL!	#NULL!		#NULL!	2	0	WAL29	#NULL!	#NULL!	#NULL!	#NULL!	#NULL!	#NULL!		#NULL!	#NULL!	#NULL!	#NULL!	0	0	2	1	0	#NULL!	#NULL!	#NULL!	#NULL!
HPS33	1	1	1	11	2	1	2	1	0		#NULL!	1	1	0	0		8	2	Young age	0	0	0	#NULL!	#NULL!		#NULL!	2	0	HPS33	#NULL!	#NULL!	#NULL!	#NULL!	#NULL!	#NULL!		#NULL!	#NULL!	#NULL!	#NULL!	0	0	2	1	0	#NULL!	#NULL!	#NULL!	#NULL!
AB17	1	2	2	12	2	3	3	1	0		#NULL!	1	1	0	0		8	2		0	0	0	#NULL!	#NULL!		#NULL!	1	1	AB17	2	2	14	1	1	1	SELL EVE AND COCONUT	1	1	1	2	0	0	1	12	0	#NULL!	#NULL!	#NULL!	#NULL!
SED05	1	1	2	12	2	1	2	1	0		#NULL!	1	1	0	0		8	2	Am not ready	0	0	0	#NULL!	#NULL!		#NULL!	2	0	SED05	#NULL!	#NULL!	#NULL!	#NULL!	#NULL!	#NULL!		#NULL!	#NULL!	#NULL!	#NULL!	0	0	2	1	0	#NULL!	#NULL!	#NULL!	#NULL!
ACC46	1	1	1	13	2	3	3	2	0		#NULL!	1	1	0	0		8	2	Nothing	0	0	0	#NULL!	#NULL!		#NULL!	2	0	ACC46	#NULL!	#NULL!	#NULL!	#NULL!	#NULL!	#NULL!		#NULL!	#NULL!	#NULL!	#NULL!	0	0	2	1	0	#NULL!	#NULL!	#NULL!	#NULL!
SAG19	1	2	1	13	2	1	2	1	0		#NULL!	1	1	0	0		8	2	Too young	0	0	0	#NULL!	#NULL!		#NULL!	1	1	SAG19	2	1	14	1	1	0		1	1	1	2	1	1	1	123	1	2	1	1	1
TEN21	1	1	2	13	2	1	2	2	0		#NULL!	1	1	0	0		8	2	I don't know	0	0	0	#NULL!	#NULL!		#NULL!	2	0	TEN21	#NULL!	#NULL!	#NULL!	#NULL!	#NULL!	#NULL!		#NULL!	#NULL!	#NULL!	#NULL!	0	0	2	1	0	#NULL!	#NULL!	#NULL!	#NULL!
YET23	1	1	1	13	2	1	2	1	1	Playing basketball	5	1	1	0	0		8	2	Nothing	0	0	0	#NULL!	#NULL!		#NULL!	1	1	YET23	1	1	15	1	#NULL!	0		#NULL!	1	1	1	0	0	1	12	0	#NULL!	#NULL!	#NULL!	#NULL!
CHS04	1	2	2	14	2	1	2	1	0		#NULL!	1	1	0	0		8	2	Age	0	0	0	#NULL!	#NULL!		#NULL!	1	1	CHS04	2	1	14	1	1	0		#NULL!	1	1	2	0	0	1	12	0	#NULL!	#NULL!	#NULL!	#NULL!
ACC17	1	1	2	13	2	1	2	1	0		#NULL!	1	1	0	0		14	2	It got lost	0	0	0	#NULL!	#NULL!		#NULL!	2	0	ACC17	#NULL!	#NULL!	#NULL!	#NULL!	#NULL!	#NULL!		#NULL!	#NULL!	#NULL!	#NULL!	0	0	2	1	0	#NULL!	#NULL!	#NULL!	#NULL!
MOG48	1	2	1	14	2	1	2	1	1	Trader	1	1	1	0	0		13	2	Because I am not supposed to use it	0	0	0	#NULL!	#NULL!		#NULL!	1	1	MOG48	2	1	14	1	1	1	always selling yam at the market	1	1	1	2	0	0	1	12	0	#NULL!	#NULL!	#NULL!	#NULL!
AB29	1	2	1	12	2	1	2	1	0		#NULL!	1	1	0	0		3	2	Not available	0	0	0	#NULL!	#NULL!		#NULL!	1	1	AB29	2	1	13	1	1	0	i do house chores	1	1	1	2	0	0	1	12	0	#NULL!	#NULL!	#NULL!	#NULL!
SED46	1	1	2	12	2	2	0	1	0		#NULL!	1	1	0	0		14	2	I believe I did not need it now	0	0	0	#NULL!	#NULL!		#NULL!	2	0	SED46	#NULL!	#NULL!	#NULL!	#NULL!	#NULL!	#NULL!		#NULL!	#NULL!	#NULL!	#NULL!	0	0	2	1	0	#NULL!	#NULL!	#NULL!	#NULL!
WAL31	1	1	1	11	2	1	2	1	0		#NULL!	1	1	0	0		8	2	Still young	0	0	0	#NULL!	#NULL!		#NULL!	2	0	WAL31	#NULL!	#NULL!	#NULL!	#NULL!	#NULL!	#NULL!		#NULL!	#NULL!	#NULL!	#NULL!	0	0	2	1	0	#NULL!	#NULL!	#NULL!	#NULL!
AB12	1	2	2	12	2	1	2	1	0		#NULL!	1	1	0	0		14	2	My daddy said am not old enough to use a phone	0	0	0	#NULL!	#NULL!		#NULL!	1	1	AB12	2	2	12	1	1	0		#NULL!	1	1	1	1	1	1	123	1	2	2	1	1
AB28	1	2	1	10	2	1	2	1	0		#NULL!	1	1	0	0		3	2	Am not up to stage	0	0	0	#NULL!	#NULL!		#NULL!	2	0	AB28	#NULL!	#NULL!	#NULL!	#NULL!	#NULL!	#NULL!		#NULL!	#NULL!	#NULL!	#NULL!	0	0	2	1	0	#NULL!	#NULL!	#NULL!	#NULL!
BAP03	1	1	2	12	2	1	2	2	0		#NULL!	1	1	0	0		14	2	I am still small	0	0	0	#NULL!	#NULL!		#NULL!	2	0	BAP03	#NULL!	#NULL!	#NULL!	#NULL!	#NULL!	#NULL!		#NULL!	#NULL!	#NULL!	#NULL!	0	1	2	13	0	1	2	2	1
BAP11	1	1	2	14	2	1	2	1	0		#NULL!	1	1	0	0		10	1		0	0	0	#NULL!	#NULL!		#NULL!	2	0	BAP11	#NULL!	#NULL!	#NULL!	#NULL!	#NULL!	#NULL!		#NULL!	#NULL!	#NULL!	#NULL!	0	0	2	1	0	#NULL!	#NULL!	#NULL!	#NULL!
OBA26	1	2	2	13	2	1	2	1	0		#NULL!	1	1	0	0		14	2	Still young	0	0	0	#NULL!	#NULL!		#NULL!	2	0	OBA26	#NULL!	#NULL!	#NULL!	#NULL!	#NULL!	#NULL!		#NULL!	#NULL!	#NULL!	#NULL!	0	0	2	1	0	#NULL!	#NULL!	#NULL!	#NULL!
AB32	1	2	2	12	2	1	2	1	0		#NULL!	1	1	0	0		7	2		0	0	0	#NULL!	#NULL!		#NULL!	1	1	AB32	2	2	13	1	2	0		#NULL!	1	1	1	1	1	1	123	1	2	2	1	2
HPS11	1	1	1	10	2	1	2	1	0		#NULL!	1	1	0	0		5	2	Young age	0	0	0	#NULL!	#NULL!		#NULL!	2	0	HPS11	#NULL!	#NULL!	#NULL!	#NULL!	#NULL!	#NULL!		#NULL!	#NULL!	#NULL!	#NULL!	0	0	2	1	0	#NULL!	#NULL!	#NULL!	#NULL!
HPS59	1	1	1	12	2	1	2	1	0		#NULL!	1	1	0	0		6	2	No interest	0	0	0	#NULL!	#NULL!		#NULL!	2	0	HPS59	#NULL!	#NULL!	#NULL!	#NULL!	#NULL!	#NULL!		#NULL!	#NULL!	#NULL!	#NULL!	0	0	2	1	0	#NULL!	#NULL!	#NULL!	#NULL!
IKG27	1	2	1	13	2	1	2	2	0		#NULL!	1	1	0	0		2	2	Insufficient fund	0	0	0	#NULL!	#NULL!		#NULL!	1	1	IKG27	2	1	14	1	2	0		1	1	1	2	1	1	1	123	1	2	1	3	2
CHS06	1	2	1	12	2	1	2	2	0		#NULL!	2	1	0	0		8	2	I believe I will spoil it	0	0	0	#NULL!	#NULL!		#NULL!	2	0	CHS06	#NULL!	#NULL!	#NULL!	#NULL!	#NULL!	#NULL!		#NULL!	#NULL!	#NULL!	#NULL!	0	1	2	13	0	2	1	1	2
AB48	1	2	1	10	2	1	2	1	0		#NULL!	1	1	0	0		1	2	Dad does not support me having it	0	0	0	#NULL!	#NULL!		#NULL!	2	0	AB48	#NULL!	#NULL!	#NULL!	#NULL!	#NULL!	#NULL!		#NULL!	#NULL!	#NULL!	#NULL!	0	0	2	1	0	#NULL!	#NULL!	#NULL!	#NULL!
AB46	1	2	2	11	2	1	2	1	0		#NULL!	1	1	0	0		1	2	Not old enough	0	0	0	#NULL!	#NULL!		#NULL!	1	1	AB46	2	2	12	1	1	0		#NULL!	1	1	2	1	1	1	123	1	2	2	1	2
AB33	1	2	2	12	2	1	2	1	0		#NULL!	1	1	0	0		1	2	None	0	0	0	#NULL!	#NULL!		#NULL!	2	0	AB33	#NULL!	#NULL!	#NULL!	#NULL!	#NULL!	#NULL!		#NULL!	#NULL!	#NULL!	#NULL!	0	0	2	1	0	#NULL!	#NULL!	#NULL!	#NULL!
SAG21	1	2	2	11	2	1	2	1	0		#NULL!	1	1	0	0		14	2	My father said I'm too young for a phone	0	0	0	#NULL!	#NULL!		#NULL!	2	0	SAG21	#NULL!	#NULL!	#NULL!	#NULL!	#NULL!	#NULL!		#NULL!	#NULL!	#NULL!	#NULL!	0	0	2	1	0	#NULL!	#NULL!	#NULL!	#NULL!
SED19	1	1	2	11	2	1	2	1	0		#NULL!	1	1	0	0		14	2	Because am too young	0	0	0	#NULL!	#NULL!		#NULL!	2	0	SED19	#NULL!	#NULL!	#NULL!	#NULL!	#NULL!	#NULL!		#NULL!	#NULL!	#NULL!	#NULL!	0	0	2	1	0	#NULL!	#NULL!	#NULL!	#NULL!
IKG49	1	2	2	13	2	1	2	2	1	Sells puff-puff,Akara,fish roll,fried yam	1	1	1	0	0		8	2	Mum says she does not want them to be disturbed by boys	0	0	0	#NULL!	#NULL!		#NULL!	2	0	IKG49	#NULL!	#NULL!	#NULL!	#NULL!	#NULL!	#NULL!		#NULL!	#NULL!	#NULL!	#NULL!	0	0	2	1	0	#NULL!	#NULL!	#NULL!	#NULL!
GBC39	1	1	1	11	2	1	2	2	0		#NULL!	1	2	0	0		6	2	I don't know	0	0	0	#NULL!	#NULL!		#NULL!	1	1	GBC39	1	1	13	1	2	0		#NULL!	1	2	2	1	1	1	123	1	1	1	1	2
USS14	1	2	2	14	2	1	2	2	1	I sell Bread	1	1	1	0	0		10	2	Young age	0	0	0	#NULL!	#NULL!		#NULL!	1	1	USS14	2	2	13	1	1	1	hairdresser	2	1	1	2	1	1	1	123	1	2	2	1	2
YET49	1	1	2	13	2	1	2	1	0		#NULL!	1	1	0	0		5	2	Becausey dad want me to face my stodies	0	0	0	#NULL!	#NULL!		#NULL!	2	0	YET49	#NULL!	#NULL!	#NULL!	#NULL!	#NULL!	#NULL!		#NULL!	#NULL!	#NULL!	#NULL!	0	0	2	1	0	#NULL!	#NULL!	#NULL!	#NULL!
ACC22	1	1	1	14	2	1	2	2	1	Bread making	1	1	1	0	0		15	2	I am still young	0	0	0	#NULL!	#NULL!		#NULL!	2	0	ACC22	#NULL!	#NULL!	#NULL!	#NULL!	#NULL!	#NULL!		#NULL!	#NULL!	#NULL!	#NULL!	0	0	2	1	0	#NULL!	#NULL!	#NULL!	#NULL!
IKL48	1	2	1	12	2	1	2	1	0		1	1	1	0	0		16	2	Beacause i am too young	0	0	0	#NULL!	#NULL!		#NULL!	1	1	IKL48	2	2	13	1	1	#NULL!		#NULL!	1	1	1	0	0	1	12	0	#NULL!	#NULL!	#NULL!	#NULL!
MOG23	1	2	2	11	2	1	2	1	0		#NULL!	1	1	0	0		16	2	Still young	0	0	0	#NULL!	#NULL!		#NULL!	1	1	MOG23	2	2	13	1	1	1	barber	1	1	1	1	0	0	1	12	0	#NULL!	#NULL!	#NULL!	#NULL!
YET16	1	1	2	13	2	1	2	1	0		#NULL!	1	1	0	0		15	2	I will get a phone this year	0	0	0	#NULL!	#NULL!		#NULL!	1	1	YET16	1	2	14	2	1	0		1	1	1	1	0	0	1	12	0	#NULL!	#NULL!	#NULL!	#NULL!
ACC44	1	1	1	13	2	1	2	1	0		#NULL!	1	1	0	0		5	2	Nothing	0	0	0	#NULL!	#NULL!		#NULL!	2	0	ACC44	#NULL!	#NULL!	#NULL!	#NULL!	#NULL!	#NULL!		#NULL!	#NULL!	#NULL!	#NULL!	0	0	2	1	0	#NULL!	#NULL!	#NULL!	#NULL!
YET03	1	1	1	12	2	1	2	1	0		#NULL!	#NULL!	1	0	0		3	2	My parent want me to focus on my studies	0	0	0	#NULL!	#NULL!		#NULL!	2	0	YET03	#NULL!	#NULL!	#NULL!	#NULL!	#NULL!	#NULL!		#NULL!	#NULL!	#NULL!	#NULL!	0	0	2	1	0	#NULL!	#NULL!	#NULL!	#NULL!
OBA04	1	2	1	11	2	3	3	1	0		#NULL!	1	1	0	0		2	2	I don't have a phone	0	0	0	#NULL!	#NULL!		#NULL!	1	1	OBA04	2	1	12	1	2	0		#NULL!	1	1	1	1	1	1	123	1	2	1	3	2
USS43	1	2	2	11	2	1	2	2	0		#NULL!	1	1	0	0		2	2	Still young	0	0	0	#NULL!	#NULL!		#NULL!	2	0	USS43	#NULL!	#NULL!	#NULL!	#NULL!	#NULL!	#NULL!		#NULL!	#NULL!	#NULL!	#NULL!	0	1	2	13	0	2	2	3	1
SAG23	1	2	1	12	2	1	2	1	0		#NULL!	1	1	0	0		3	2	I have no reason	0	0	0	#NULL!	#NULL!		#NULL!	2	0	SAG23	#NULL!	#NULL!	#NULL!	#NULL!	#NULL!	#NULL!		#NULL!	#NULL!	#NULL!	#NULL!	0	0	2	1	0	#NULL!	#NULL!	#NULL!	#NULL!
IKL35	1	2	1	13	2	1	2	1	0		#NULL!	1	1	0	0		7	2	Am young	0	0	0	#NULL!	#NULL!		#NULL!	1	1	IKL35	2	2	14	1	1	0		#NULL!	1	1	2	0	0	1	12	0	#NULL!	#NULL!	#NULL!	#NULL!
IKL13	1	2	2	12	2	1	2	1	0		#NULL!	1	1	0	0		2	2	It got spoilt	0	0	0	#NULL!	#NULL!		#NULL!	1	1	IKL13	2	2	13	1	1	0		#NULL!	1	1	1	1	1	1	123	1	2	2	2	1
ALL16	1	1	2	10	2	2	0	1	0		#NULL!	1	1	0	0		8	2	Seriously issues	0	0	0	#NULL!	#NULL!		#NULL!	2	0	ALL16	#NULL!	#NULL!	#NULL!	#NULL!	#NULL!	#NULL!		#NULL!	#NULL!	#NULL!	#NULL!	0	0	2	1	0	#NULL!	#NULL!	#NULL!	#NULL!
BBC34	1	1	2	12	2	1	2	1	0		#NULL!	1	1	0	0		8	2	-	0	0	0	#NULL!	#NULL!		#NULL!	1	1	BBC34	1	2	14	1	1	0		#NULL!	1	1	1	0	0	1	12	0	#NULL!	#NULL!	#NULL!	#NULL!
IKG16	1	2	2	12	2	2	0	1	0		#NULL!	1	1	0	0		8	2	-	0	0	0	#NULL!	#NULL!		#NULL!	2	0	IKG16	#NULL!	#NULL!	#NULL!	#NULL!	#NULL!	#NULL!		#NULL!	#NULL!	#NULL!	#NULL!	0	0	2	1	0	#NULL!	#NULL!	#NULL!	#NULL!
IKG34	1	2	1	13	2	1	2	1	0		#NULL!	1	1	0	0		8	2	-	0	0	0	#NULL!	#NULL!		#NULL!	2	0	IKG34	#NULL!	#NULL!	#NULL!	#NULL!	#NULL!	#NULL!		#NULL!	#NULL!	#NULL!	#NULL!	0	0	2	1	0	#NULL!	#NULL!	#NULL!	#NULL!
ALL05	1	1	1	11	2	1	2	1	0		#NULL!	1	1	0	0		8	2		0	0	0	#NULL!	#NULL!		#NULL!	2	0	ALL05	#NULL!	#NULL!	#NULL!	#NULL!	#NULL!	#NULL!		#NULL!	#NULL!	#NULL!	#NULL!	0	0	2	1	0	#NULL!	#NULL!	#NULL!	#NULL!
BBC09	1	1	2	11	2	1	2	1	0		#NULL!	1	2	0	0		8	#NULL!		0	0	0	#NULL!	#NULL!		#NULL!	2	0	BBC09	#NULL!	#NULL!	#NULL!	#NULL!	#NULL!	#NULL!		#NULL!	#NULL!	#NULL!	#NULL!	0	0	2	1	0	#NULL!	#NULL!	#NULL!	#NULL!
GBC40	1	1	1	11	2	1	2	1	0		#NULL!	#NULL!	#NULL!	0	0		8	#NULL!		0	0	0	#NULL!	#NULL!		#NULL!	2	0	GBC40	#NULL!	#NULL!	#NULL!	#NULL!	#NULL!	#NULL!		#NULL!	#NULL!	#NULL!	#NULL!	0	0	2	1	0	#NULL!	#NULL!	#NULL!	#NULL!
SED28	1	1	1	11	2	2	0	1	0		#NULL!	#NULL!	#NULL!	0	0		8	#NULL!		0	0	0	#NULL!	#NULL!		#NULL!	2	0	SED28	#NULL!	#NULL!	#NULL!	#NULL!	#NULL!	#NULL!		#NULL!	#NULL!	#NULL!	#NULL!	0	0	2	1	0	#NULL!	#NULL!	#NULL!	#NULL!
CHS02	1	2	2	12	2	3	3	1	1	Hair dressing	1	1	1	0	0		8	2		0	0	0	#NULL!	#NULL!		#NULL!	2	0	CHS02	#NULL!	#NULL!	#NULL!	#NULL!	#NULL!	#NULL!		#NULL!	#NULL!	#NULL!	#NULL!	0	0	2	1	0	#NULL!	#NULL!	#NULL!	#NULL!
HPS55	1	1	1	12	2	1	2	1	0		#NULL!	#NULL!	#NULL!	0	0		8	#NULL!		0	0	0	#NULL!	#NULL!		#NULL!	2	0	HPS55	#NULL!	#NULL!	#NULL!	#NULL!	#NULL!	#NULL!		#NULL!	#NULL!	#NULL!	#NULL!	0	0	2	1	0	#NULL!	#NULL!	#NULL!	#NULL!
IKG47	1	2	2	12	2	3	3	2	1	I sell orange	1	1	1	0	0		8	2	It was stolen	0	0	0	#NULL!	#NULL!		#NULL!	1	1	IKG47	2	2	14	2	1	1	Selling orange	1	1	1	2	0	0	1	12	0	#NULL!	#NULL!	#NULL!	#NULL!
OBA36	1	2	2	12	2	1	2	2	0		#NULL!	#NULL!	#NULL!	0	0		8	#NULL!		0	0	0	#NULL!	#NULL!		#NULL!	1	1	OBA36	2	2	13	1	2	0		1	1	1	2	1	1	1	123	1	2	2	1	2
SED22	1	1	1	12	2	1	2	1	0		#NULL!	#NULL!	#NULL!	0	0		8	#NULL!		0	0	0	#NULL!	#NULL!		#NULL!	2	0	SED22	#NULL!	#NULL!	#NULL!	#NULL!	#NULL!	#NULL!		#NULL!	#NULL!	#NULL!	#NULL!	0	0	2	1	0	#NULL!	#NULL!	#NULL!	#NULL!
SED38	1	1	1	12	2	1	2	1	0		#NULL!	#NULL!	#NULL!	0	0		8	#NULL!		0	0	0	#NULL!	#NULL!		#NULL!	1	1	SED38	1	1	14	1	1	0		#NULL!	1	1	1	0	0	1	12	0	#NULL!	#NULL!	#NULL!	#NULL!
BAP13	1	1	1	13	2	1	2	1	0		#NULL!	#NULL!	#NULL!	0	0		8	#NULL!		0	0	0	#NULL!	#NULL!		#NULL!	2	0	BAP13	#NULL!	#NULL!	#NULL!	#NULL!	#NULL!	#NULL!		#NULL!	#NULL!	#NULL!	#NULL!	0	1	2	13	0	1	1	1	1
OBA09	1	2	1	13	2	1	2	1	0		3	1	1	0	0		8	2		0	0	0	#NULL!	#NULL!		#NULL!	2	0	OBA09	#NULL!	#NULL!	#NULL!	#NULL!	#NULL!	#NULL!		#NULL!	#NULL!	#NULL!	#NULL!	0	0	2	1	0	#NULL!	#NULL!	#NULL!	#NULL!
OBA35	1	2	1	13	2	1	2	1	0		#NULL!	1	1	0	0		8	2	Concentration issue	0	0	0	#NULL!	#NULL!		#NULL!	1	1	OBA35	2	1	11	1	1	0		#NULL!	1	1	1	1	1	1	123	1	2	1	1	1
SED15	1	1	1	13	2	1	2	1	0		#NULL!	#NULL!	#NULL!	0	0		8	#NULL!		0	0	0	#NULL!	#NULL!		#NULL!	2	0	SED15	#NULL!	#NULL!	#NULL!	#NULL!	#NULL!	#NULL!		#NULL!	#NULL!	#NULL!	#NULL!	0	0	2	1	0	#NULL!	#NULL!	#NULL!	#NULL!
YET48	1	1	1	13	2	1	2	1	0		#NULL!	1	1	0	0		8	2		0	0	0	#NULL!	#NULL!		#NULL!	2	0	YET48	#NULL!	#NULL!	#NULL!	#NULL!	#NULL!	#NULL!		#NULL!	#NULL!	#NULL!	#NULL!	0	0	2	1	0	#NULL!	#NULL!	#NULL!	#NULL!
IKL43	1	2	2	14	2	1	2	1	0		#NULL!	1	1	0	0		8	2	Too young	0	0	0	#NULL!	#NULL!		#NULL!	1	1	IKL43	2	2	15	#NULL!	1	0		#NULL!	1	1	1	0	0	1	12	0	#NULL!	#NULL!	#NULL!	#NULL!
ABB1	0	#NULL!	#NULL!	#NULL!	#NULL!	#NULL!	#NULL!	#NULL!	#NULL!		#NULL!	#NULL!	#NULL!	#NULL!	#NULL!		#NULL!	#NULL!		#NULL!	#NULL!	#NULL!	#NULL!	#NULL!		#NULL!	0	0	ABB1	2	1	13	3	1	1	REPAIRING DAMAGED PHONE	3	1	1	1	0	1	0	23	0	#NULL!	1	1	1
ABB2	0	#NULL!	#NULL!	#NULL!	#NULL!	#NULL!	#NULL!	#NULL!	#NULL!		#NULL!	#NULL!	#NULL!	#NULL!	#NULL!		#NULL!	#NULL!		#NULL!	#NULL!	#NULL!	#NULL!	#NULL!		#NULL!	0	0	ABB2	2	2	12	1	2	0		#NULL!	1	1	2	0	0	0	2	0	#NULL!	#NULL!	#NULL!	#NULL!
ABB3	0	#NULL!	#NULL!	#NULL!	#NULL!	#NULL!	#NULL!	#NULL!	#NULL!		#NULL!	#NULL!	#NULL!	#NULL!	#NULL!		#NULL!	#NULL!		#NULL!	#NULL!	#NULL!	#NULL!	#NULL!		#NULL!	0	0	ABB3	2	1	12	1	2	0		#NULL!	4	1	2	0	0	0	2	0	#NULL!	#NULL!	#NULL!	#NULL!
ABB4	0	#NULL!	#NULL!	#NULL!	#NULL!	#NULL!	#NULL!	#NULL!	#NULL!		#NULL!	#NULL!	#NULL!	#NULL!	#NULL!		#NULL!	#NULL!		#NULL!	#NULL!	#NULL!	#NULL!	#NULL!		#NULL!	0	0	ABB4	2	1	12	1	1	0		5	1	1	#NULL!	0	0	0	2	0	#NULL!	#NULL!	#NULL!	#NULL!
ABB5	0	#NULL!	#NULL!	#NULL!	#NULL!	#NULL!	#NULL!	#NULL!	#NULL!		#NULL!	#NULL!	#NULL!	#NULL!	#NULL!		#NULL!	#NULL!		#NULL!	#NULL!	#NULL!	#NULL!	#NULL!		#NULL!	0	0	ABB5	2	2	12	1	1	1	nothing	#NULL!	1	1	1	0	0	0	2	0	#NULL!	#NULL!	#NULL!	#NULL!
ACCC01	0	#NULL!	#NULL!	#NULL!	#NULL!	#NULL!	#NULL!	#NULL!	#NULL!		#NULL!	#NULL!	#NULL!	#NULL!	#NULL!		#NULL!	#NULL!		#NULL!	#NULL!	#NULL!	#NULL!	#NULL!		#NULL!	0	0	ACCC01	1	2	13	1	1	1	i make beads	2	1	1	1	0	0	0	2	0	#NULL!	#NULL!	#NULL!	#NULL!
ACCC02	0	#NULL!	#NULL!	#NULL!	#NULL!	#NULL!	#NULL!	#NULL!	#NULL!		#NULL!	#NULL!	#NULL!	#NULL!	#NULL!		#NULL!	#NULL!		#NULL!	#NULL!	#NULL!	#NULL!	#NULL!		#NULL!	0	0	ACCC02	1	2	12	1	1	0		#NULL!	1	1	1	0	0	0	2	0	#NULL!	#NULL!	#NULL!	#NULL!
ALLA01	0	#NULL!	#NULL!	#NULL!	#NULL!	#NULL!	#NULL!	#NULL!	#NULL!		#NULL!	#NULL!	#NULL!	#NULL!	#NULL!		#NULL!	#NULL!		#NULL!	#NULL!	#NULL!	#NULL!	#NULL!		#NULL!	0	0	ALLA01	1	1	15	1	#NULL!	0		5	1	1	1	0	1	0	23	0	#NULL!	1	1	1
ALLA02	0	#NULL!	#NULL!	#NULL!	#NULL!	#NULL!	#NULL!	#NULL!	#NULL!		#NULL!	#NULL!	#NULL!	#NULL!	#NULL!		#NULL!	#NULL!		#NULL!	#NULL!	#NULL!	#NULL!	#NULL!		#NULL!	0	0	ALLA02	1	1	13	1	1	0		#NULL!	1	1	1	0	1	0	23	0	#NULL!	1	1	1
ALLA03	0	#NULL!	#NULL!	#NULL!	#NULL!	#NULL!	#NULL!	#NULL!	#NULL!		#NULL!	#NULL!	#NULL!	#NULL!	#NULL!		#NULL!	#NULL!		#NULL!	#NULL!	#NULL!	#NULL!	#NULL!		#NULL!	0	0	ALLA03	1	1	12	1	1	0		#NULL!	1	1	1	0	1	0	23	0	#NULL!	1	1	1
ALLA04	0	#NULL!	#NULL!	#NULL!	#NULL!	#NULL!	#NULL!	#NULL!	#NULL!		#NULL!	#NULL!	#NULL!	#NULL!	#NULL!		#NULL!	#NULL!		#NULL!	#NULL!	#NULL!	#NULL!	#NULL!		#NULL!	0	0	ALLA04	1	1	13	1	1	0		1	1	1	1	0	1	0	23	0	#NULL!	1	2	1
ALLA05	0	#NULL!	#NULL!	#NULL!	#NULL!	#NULL!	#NULL!	#NULL!	#NULL!		#NULL!	#NULL!	#NULL!	#NULL!	#NULL!		#NULL!	#NULL!		#NULL!	#NULL!	#NULL!	#NULL!	#NULL!		#NULL!	0	0	ALLA05	1	2	13	3	1	#NULL!		#NULL!	1	1	1	0	1	0	23	0	#NULL!	2	2	1
ALLA06	0	#NULL!	#NULL!	#NULL!	#NULL!	#NULL!	#NULL!	#NULL!	#NULL!		#NULL!	#NULL!	#NULL!	#NULL!	#NULL!		#NULL!	#NULL!		#NULL!	#NULL!	#NULL!	#NULL!	#NULL!		#NULL!	0	0	ALLA06	1	1	12	1	1	0		#NULL!	1	1	1	0	1	0	23	0	#NULL!	1	1	1
ALLA07	0	#NULL!	#NULL!	#NULL!	#NULL!	#NULL!	#NULL!	#NULL!	#NULL!		#NULL!	#NULL!	#NULL!	#NULL!	#NULL!		#NULL!	#NULL!		#NULL!	#NULL!	#NULL!	#NULL!	#NULL!		#NULL!	0	0	ALLA07	1	1	14	3	2	0		#NULL!	1	1	1	0	1	0	23	0	#NULL!	1	1	1
ALLA08	0	#NULL!	#NULL!	#NULL!	#NULL!	#NULL!	#NULL!	#NULL!	#NULL!		#NULL!	#NULL!	#NULL!	#NULL!	#NULL!		#NULL!	#NULL!		#NULL!	#NULL!	#NULL!	#NULL!	#NULL!		#NULL!	0	0	ALLA08	1	1	12	1	1	1		5	1	1	1	0	1	0	23	0	#NULL!	1	2	1
ALLA09	0	#NULL!	#NULL!	#NULL!	#NULL!	#NULL!	#NULL!	#NULL!	#NULL!		#NULL!	#NULL!	#NULL!	#NULL!	#NULL!		#NULL!	#NULL!		#NULL!	#NULL!	#NULL!	#NULL!	#NULL!		#NULL!	0	0	ALLA09	1	2	13	1	1	0		#NULL!	1	1	2	0	1	0	23	0	#NULL!	2	1	1
ALLA10	0	#NULL!	#NULL!	#NULL!	#NULL!	#NULL!	#NULL!	#NULL!	#NULL!		#NULL!	#NULL!	#NULL!	#NULL!	#NULL!		#NULL!	#NULL!		#NULL!	#NULL!	#NULL!	#NULL!	#NULL!		#NULL!	0	0	ALLA10	1	1	13	3	1	1	Draw	5	1	1	2	0	1	0	23	0	#NULL!	1	1	1
ALLA11	0	#NULL!	#NULL!	#NULL!	#NULL!	#NULL!	#NULL!	#NULL!	#NULL!		#NULL!	#NULL!	#NULL!	#NULL!	#NULL!		#NULL!	#NULL!		#NULL!	#NULL!	#NULL!	#NULL!	#NULL!		#NULL!	0	0	ALLA11	1	2	13	2	2	0		#NULL!	1	3	2	0	1	0	23	0	#NULL!	2	1	1
ALLA12	0	#NULL!	#NULL!	#NULL!	#NULL!	#NULL!	#NULL!	#NULL!	#NULL!		#NULL!	#NULL!	#NULL!	#NULL!	#NULL!		#NULL!	#NULL!		#NULL!	#NULL!	#NULL!	#NULL!	#NULL!		#NULL!	0	0	ALLA12	1	2	13	1	1	0		#NULL!	1	1	2	0	1	0	23	0	#NULL!	2	1	1
ALLA13	0	#NULL!	#NULL!	#NULL!	#NULL!	#NULL!	#NULL!	#NULL!	#NULL!		#NULL!	#NULL!	#NULL!	#NULL!	#NULL!		#NULL!	#NULL!		#NULL!	#NULL!	#NULL!	#NULL!	#NULL!		#NULL!	0	0	ALLA13	1	1	12	1	1	0		#NULL!	1	1	1	0	1	0	23	0	#NULL!	1	1	1
ALLA14	0	#NULL!	#NULL!	#NULL!	#NULL!	#NULL!	#NULL!	#NULL!	#NULL!		#NULL!	#NULL!	#NULL!	#NULL!	#NULL!		#NULL!	#NULL!		#NULL!	#NULL!	#NULL!	#NULL!	#NULL!		#NULL!	0	0	ALLA14	1	2	13	1	1	0		#NULL!	1	1	1	0	1	0	23	0	#NULL!	2	1	1
ALLA15	0	#NULL!	#NULL!	#NULL!	#NULL!	#NULL!	#NULL!	#NULL!	#NULL!		#NULL!	#NULL!	#NULL!	#NULL!	#NULL!		#NULL!	#NULL!		#NULL!	#NULL!	#NULL!	#NULL!	#NULL!		#NULL!	0	0	ALLA15	1	1	13	1	1	0		#NULL!	1	1	1	0	1	0	23	0	#NULL!	1	1	1
ALLA16	0	#NULL!	#NULL!	#NULL!	#NULL!	#NULL!	#NULL!	#NULL!	#NULL!		#NULL!	#NULL!	#NULL!	#NULL!	#NULL!		#NULL!	#NULL!		#NULL!	#NULL!	#NULL!	#NULL!	#NULL!		#NULL!	0	0	ALLA16	1	1	13	1	1	0		1	1	1	1	0	1	0	23	0	#NULL!	1	1	1
ALLA17	0	#NULL!	#NULL!	#NULL!	#NULL!	#NULL!	#NULL!	#NULL!	#NULL!		#NULL!	#NULL!	#NULL!	#NULL!	#NULL!		#NULL!	#NULL!		#NULL!	#NULL!	#NULL!	#NULL!	#NULL!		#NULL!	0	0	ALLA17	1	2	12	1	1	0		#NULL!	1	1	1	0	1	0	23	0	#NULL!	2	1	1
ALLA18	0	#NULL!	#NULL!	#NULL!	#NULL!	#NULL!	#NULL!	#NULL!	#NULL!		#NULL!	#NULL!	#NULL!	#NULL!	#NULL!		#NULL!	#NULL!		#NULL!	#NULL!	#NULL!	#NULL!	#NULL!		#NULL!	0	0	ALLA18	1	2	12	1	1	1		#NULL!	1	1	1	0	1	0	23	0	#NULL!	2	1	1
ALLA19	0	#NULL!	#NULL!	#NULL!	#NULL!	#NULL!	#NULL!	#NULL!	#NULL!		#NULL!	#NULL!	#NULL!	#NULL!	#NULL!		#NULL!	#NULL!		#NULL!	#NULL!	#NULL!	#NULL!	#NULL!		#NULL!	0	0	ALLA19	1	2	12	1	1	0		#NULL!	1	1	1	0	1	0	23	0	#NULL!	2	1	1
ALLA20	0	#NULL!	#NULL!	#NULL!	#NULL!	#NULL!	#NULL!	#NULL!	#NULL!		#NULL!	#NULL!	#NULL!	#NULL!	#NULL!		#NULL!	#NULL!		#NULL!	#NULL!	#NULL!	#NULL!	#NULL!		#NULL!	0	0	ALLA20	1	1	13	2	1	0		2	4	1	1	0	1	0	23	0	#NULL!	1	3	1
ALLA21	0	#NULL!	#NULL!	#NULL!	#NULL!	#NULL!	#NULL!	#NULL!	#NULL!		#NULL!	#NULL!	#NULL!	#NULL!	#NULL!		#NULL!	#NULL!		#NULL!	#NULL!	#NULL!	#NULL!	#NULL!		#NULL!	0	0	ALLA21	1	1	11	1	1	0		#NULL!	1	1	2	0	1	0	23	0	#NULL!	1	1	1
ALLA22	0	#NULL!	#NULL!	#NULL!	#NULL!	#NULL!	#NULL!	#NULL!	#NULL!		#NULL!	#NULL!	#NULL!	#NULL!	#NULL!		#NULL!	#NULL!		#NULL!	#NULL!	#NULL!	#NULL!	#NULL!		#NULL!	0	0	ALLA22	1	1	11	1	1	0		#NULL!	1	1	1	0	1	0	23	0	#NULL!	1	1	1
ALLA23	0	#NULL!	#NULL!	#NULL!	#NULL!	#NULL!	#NULL!	#NULL!	#NULL!		#NULL!	#NULL!	#NULL!	#NULL!	#NULL!		#NULL!	#NULL!		#NULL!	#NULL!	#NULL!	#NULL!	#NULL!		#NULL!	0	0	ALLA23	1	2	12	1	1	0		#NULL!	1	1	2	0	1	0	23	0	#NULL!	2	1	1
ALLA24	0	#NULL!	#NULL!	#NULL!	#NULL!	#NULL!	#NULL!	#NULL!	#NULL!		#NULL!	#NULL!	#NULL!	#NULL!	#NULL!		#NULL!	#NULL!		#NULL!	#NULL!	#NULL!	#NULL!	#NULL!		#NULL!	0	0	ALLA24	1	2	13	1	1	0		#NULL!	1	1	1	0	1	0	23	0	#NULL!	2	1	1
BBCC01	0	#NULL!	#NULL!	#NULL!	#NULL!	#NULL!	#NULL!	#NULL!	#NULL!		#NULL!	#NULL!	#NULL!	#NULL!	#NULL!		#NULL!	#NULL!		#NULL!	#NULL!	#NULL!	#NULL!	#NULL!		#NULL!	0	0	BBCC01	1	1	13	1	1	0		#NULL!	1	1	2	0	0	0	2	0	#NULL!	#NULL!	#NULL!	#NULL!
CHSS01	0	#NULL!	#NULL!	#NULL!	#NULL!	#NULL!	#NULL!	#NULL!	#NULL!		#NULL!	#NULL!	#NULL!	#NULL!	#NULL!		#NULL!	#NULL!		#NULL!	#NULL!	#NULL!	#NULL!	#NULL!		#NULL!	0	0	CHSS01	2	1	12	1	1	0		#NULL!	1	1	1	0	0	0	2	0	#NULL!	#NULL!	#NULL!	#NULL!
GBCC01	0	#NULL!	#NULL!	#NULL!	#NULL!	#NULL!	#NULL!	#NULL!	#NULL!		#NULL!	#NULL!	#NULL!	#NULL!	#NULL!		#NULL!	#NULL!		#NULL!	#NULL!	#NULL!	#NULL!	#NULL!		#NULL!	0	0	GBCC01	1	2	15	2	2	0		#NULL!	1	1	1	0	1	0	23	0	#NULL!	2	1	2
GBCC02	0	#NULL!	#NULL!	#NULL!	#NULL!	#NULL!	#NULL!	#NULL!	#NULL!		#NULL!	#NULL!	#NULL!	#NULL!	#NULL!		#NULL!	#NULL!		#NULL!	#NULL!	#NULL!	#NULL!	#NULL!		#NULL!	0	0	GBCC02	1	2	12	1	1	1		4	1	1	2	0	1	0	23	0	#NULL!	2	3	1
GBCC03	0	#NULL!	#NULL!	#NULL!	#NULL!	#NULL!	#NULL!	#NULL!	#NULL!		#NULL!	#NULL!	#NULL!	#NULL!	#NULL!		#NULL!	#NULL!		#NULL!	#NULL!	#NULL!	#NULL!	#NULL!		#NULL!	0	0	GBCC03	1	2	12	1	1	0		#NULL!	1	1	1	0	1	0	23	0	#NULL!	2	1	1
GBCC04	0	#NULL!	#NULL!	#NULL!	#NULL!	#NULL!	#NULL!	#NULL!	#NULL!		#NULL!	#NULL!	#NULL!	#NULL!	#NULL!		#NULL!	#NULL!		#NULL!	#NULL!	#NULL!	#NULL!	#NULL!		#NULL!	0	0	GBCC04	1	2	12	1	1	1	make beads	5	1	1	2	0	1	0	23	0	#NULL!	2	1	1
GBCC05	0	#NULL!	#NULL!	#NULL!	#NULL!	#NULL!	#NULL!	#NULL!	#NULL!		#NULL!	#NULL!	#NULL!	#NULL!	#NULL!		#NULL!	#NULL!		#NULL!	#NULL!	#NULL!	#NULL!	#NULL!		#NULL!	0	0	GBCC05	1	2	12	1	1	0		#NULL!	1	1	1	0	1	0	23	0	#NULL!	2	1	1
GBCC06	0	#NULL!	#NULL!	#NULL!	#NULL!	#NULL!	#NULL!	#NULL!	#NULL!		#NULL!	#NULL!	#NULL!	#NULL!	#NULL!		#NULL!	#NULL!		#NULL!	#NULL!	#NULL!	#NULL!	#NULL!		#NULL!	0	0	GBCC06	1	2	15	3	1	0		#NULL!	1	1	1	0	1	0	23	0	#NULL!	2	3	1
GBCC07	0	#NULL!	#NULL!	#NULL!	#NULL!	#NULL!	#NULL!	#NULL!	#NULL!		#NULL!	#NULL!	#NULL!	#NULL!	#NULL!		#NULL!	#NULL!		#NULL!	#NULL!	#NULL!	#NULL!	#NULL!		#NULL!	0	0	GBCC07	1	2	12	1	1	#NULL!		#NULL!	1	1	2	0	0	0	2	0	#NULL!	#NULL!	#NULL!	#NULL!
GBCC08	0	#NULL!	#NULL!	#NULL!	#NULL!	#NULL!	#NULL!	#NULL!	#NULL!		#NULL!	#NULL!	#NULL!	#NULL!	#NULL!		#NULL!	#NULL!		#NULL!	#NULL!	#NULL!	#NULL!	#NULL!		#NULL!	0	0	GBCC08	1	2	15	3	1	0		#NULL!	1	1	1	0	0	0	2	0	#NULL!	#NULL!	#NULL!	#NULL!
GBCC09	0	#NULL!	#NULL!	#NULL!	#NULL!	#NULL!	#NULL!	#NULL!	#NULL!		#NULL!	#NULL!	#NULL!	#NULL!	#NULL!		#NULL!	#NULL!		#NULL!	#NULL!	#NULL!	#NULL!	#NULL!		#NULL!	0	0	GBCC09	1	2	15	1	1	0	i go to school	1	1	1	1	0	0	0	2	0	#NULL!	#NULL!	#NULL!	#NULL!
GBCC10	0	#NULL!	#NULL!	#NULL!	#NULL!	#NULL!	#NULL!	#NULL!	#NULL!		#NULL!	#NULL!	#NULL!	#NULL!	#NULL!		#NULL!	#NULL!		#NULL!	#NULL!	#NULL!	#NULL!	#NULL!		#NULL!	0	0	GBCC10	1	2	13	#NULL!	2	0		2	1	1	2	0	0	0	2	0	#NULL!	#NULL!	#NULL!	#NULL!
IJKA01	0	#NULL!	#NULL!	#NULL!	#NULL!	#NULL!	#NULL!	#NULL!	#NULL!		#NULL!	#NULL!	#NULL!	#NULL!	#NULL!		#NULL!	#NULL!		#NULL!	#NULL!	#NULL!	#NULL!	#NULL!		#NULL!	0	0	IJKA01	2	1	11	1	1	0		#NULL!	1	1	1	0	0	0	2	0	#NULL!	#NULL!	#NULL!	#NULL!
IKLL01	0	#NULL!	#NULL!	#NULL!	#NULL!	#NULL!	#NULL!	#NULL!	#NULL!		#NULL!	#NULL!	#NULL!	#NULL!	#NULL!		#NULL!	#NULL!		#NULL!	#NULL!	#NULL!	#NULL!	#NULL!		#NULL!	0	0	IKLL01	2	1	16	1	1	1	Trader	#NULL!	1	1	2	0	1	0	23	0	#NULL!	1	1	2
IKLL02	0	#NULL!	#NULL!	#NULL!	#NULL!	#NULL!	#NULL!	#NULL!	#NULL!		#NULL!	#NULL!	#NULL!	#NULL!	#NULL!		#NULL!	#NULL!		#NULL!	#NULL!	#NULL!	#NULL!	#NULL!		#NULL!	0	0	IKLL02	2	1	16	1	1	1	Trader	2	1	2	2	0	0	0	2	0	#NULL!	#NULL!	#NULL!	#NULL!
IKLL03	0	#NULL!	#NULL!	#NULL!	#NULL!	#NULL!	#NULL!	#NULL!	#NULL!		#NULL!	#NULL!	#NULL!	#NULL!	#NULL!		#NULL!	#NULL!		#NULL!	#NULL!	#NULL!	#NULL!	#NULL!		#NULL!	0	0	IKLL03	2	1	16	1	2	0		#NULL!	1	1	1	0	0	0	2	0	#NULL!	#NULL!	#NULL!	#NULL!
IKLL04	0	#NULL!	#NULL!	#NULL!	#NULL!	#NULL!	#NULL!	#NULL!	#NULL!		#NULL!	#NULL!	#NULL!	#NULL!	0		#NULL!	#NULL!		#NULL!	#NULL!	#NULL!	#NULL!	#NULL!		#NULL!	0	0	IKLL04	2	2	12	1	2	0		#NULL!	1	1	2	0	0	0	2	0	#NULL!	#NULL!	#NULL!	#NULL!
OBAA01	0	#NULL!	#NULL!	#NULL!	#NULL!	#NULL!	#NULL!	#NULL!	#NULL!		#NULL!	#NULL!	#NULL!	#NULL!	0		#NULL!	#NULL!		#NULL!	#NULL!	#NULL!	#NULL!	#NULL!		#NULL!	0	0	OBAA01	2	2	15	1	2	1	i work	1	1	1	2	0	1	0	23	0	#NULL!	2	2	2
OBAA02	0	#NULL!	#NULL!	#NULL!	#NULL!	#NULL!	#NULL!	#NULL!	#NULL!		#NULL!	#NULL!	#NULL!	#NULL!	0		#NULL!	#NULL!		#NULL!	#NULL!	#NULL!	#NULL!	#NULL!		#NULL!	0	0	OBAA02	2	2	12	3	1	1	Fashion designer	1	1	2	1	0	1	0	23	0	#NULL!	2	3	1
OBAA03	0	#NULL!	#NULL!	#NULL!	#NULL!	#NULL!	#NULL!	#NULL!	#NULL!		#NULL!	#NULL!	#NULL!	#NULL!	0		#NULL!	#NULL!		#NULL!	#NULL!	#NULL!	#NULL!	#NULL!		#NULL!	0	0	OBAA03	2	2	13	2	2	1	I hawk	#NULL!	1	1	2	0	1	0	23	0	#NULL!	2	2	2
OBAA04	0	#NULL!	#NULL!	#NULL!	#NULL!	#NULL!	#NULL!	#NULL!	#NULL!		#NULL!	#NULL!	#NULL!	#NULL!	0		#NULL!	#NULL!		#NULL!	#NULL!	#NULL!	#NULL!	#NULL!		#NULL!	0	0	OBAA04	2	1	14	1	1	0		2	2	2	2	0	0	0	2	0	#NULL!	#NULL!	#NULL!	#NULL!
OBAA05	0	#NULL!	#NULL!	#NULL!	#NULL!	#NULL!	#NULL!	#NULL!	#NULL!		#NULL!	#NULL!	#NULL!	#NULL!	0		#NULL!	#NULL!		#NULL!	#NULL!	#NULL!	#NULL!	#NULL!		#NULL!	0	0	OBAA05	2	1	16	2	1	1	Tailor	1	2	2	2	0	0	0	2	0	#NULL!	#NULL!	#NULL!	#NULL!
SEDE01	0	#NULL!	#NULL!	#NULL!	#NULL!	#NULL!	#NULL!	#NULL!	#NULL!		#NULL!	#NULL!	#NULL!	#NULL!	#NULL!		#NULL!	#NULL!		#NULL!	#NULL!	#NULL!	#NULL!	#NULL!		#NULL!	0	0	SEDE01	1	1	14	1	1	1		1	1	1	1	0	0	0	2	0	#NULL!	#NULL!	#NULL!	#NULL!
SEDE02	0	#NULL!	#NULL!	#NULL!	#NULL!	#NULL!	#NULL!	#NULL!	#NULL!		#NULL!	#NULL!	#NULL!	#NULL!	#NULL!		#NULL!	#NULL!		#NULL!	#NULL!	#NULL!	#NULL!	#NULL!		#NULL!	0	0	SEDE02	1	1	13	1	1	0		#NULL!	1	1	1	0	0	0	2	0	#NULL!	#NULL!	#NULL!	#NULL!
SEDE03	0	#NULL!	#NULL!	#NULL!	#NULL!	#NULL!	#NULL!	#NULL!	#NULL!		#NULL!	#NULL!	#NULL!	#NULL!	#NULL!		#NULL!	#NULL!		#NULL!	#NULL!	#NULL!	#NULL!	#NULL!		#NULL!	0	0	SEDE03	1	2	13	1	2	0		#NULL!	1	1	1	0	0	0	2	0	#NULL!	#NULL!	#NULL!	#NULL!
SEDE04	0	#NULL!	#NULL!	#NULL!	#NULL!	#NULL!	#NULL!	#NULL!	#NULL!		#NULL!	#NULL!	#NULL!	#NULL!	#NULL!		#NULL!	#NULL!		#NULL!	#NULL!	#NULL!	#NULL!	#NULL!		#NULL!	0	0	SEDE04	1	1	14	2	1	0		#NULL!	1	1	1	0	0	0	2	0	#NULL!	#NULL!	#NULL!	#NULL!
SEDE05	0	#NULL!	#NULL!	#NULL!	#NULL!	#NULL!	#NULL!	#NULL!	#NULL!		#NULL!	#NULL!	#NULL!	#NULL!	#NULL!		#NULL!	#NULL!		#NULL!	#NULL!	#NULL!	#NULL!	#NULL!		#NULL!	0	0	SEDE05	1	2	13	1	2	0		#NULL!	1	1	#NULL!	0	0	0	2	0	#NULL!	#NULL!	#NULL!	#NULL!
SEDE06	0	#NULL!	#NULL!	#NULL!	#NULL!	#NULL!	#NULL!	#NULL!	#NULL!		#NULL!	#NULL!	#NULL!	#NULL!	#NULL!		#NULL!	#NULL!		#NULL!	#NULL!	#NULL!	#NULL!	#NULL!		#NULL!	0	0	SEDE06	1	1	13	1	1	0		#NULL!	1	1	2	0	0	0	2	0	#NULL!	#NULL!	#NULL!	#NULL!
SEDE07	0	#NULL!	#NULL!	#NULL!	#NULL!	#NULL!	#NULL!	#NULL!	#NULL!		#NULL!	#NULL!	#NULL!	#NULL!	#NULL!		#NULL!	#NULL!		#NULL!	#NULL!	#NULL!	#NULL!	#NULL!		#NULL!	0	0	SEDE07	1	2	13	1	#NULL!	1		#NULL!	1	1	1	0	0	0	2	0	#NULL!	#NULL!	#NULL!	#NULL!
SEDE08	0	#NULL!	#NULL!	#NULL!	#NULL!	#NULL!	#NULL!	#NULL!	#NULL!		#NULL!	#NULL!	#NULL!	#NULL!	#NULL!		#NULL!	#NULL!		#NULL!	#NULL!	#NULL!	#NULL!	#NULL!		#NULL!	0	0	SEDE08	1	2	12	1	1	0		#NULL!	1	1	2	0	0	0	2	0	#NULL!	#NULL!	#NULL!	#NULL!
SEDE09	0	#NULL!	#NULL!	#NULL!	#NULL!	#NULL!	#NULL!	#NULL!	#NULL!		#NULL!	#NULL!	#NULL!	#NULL!	#NULL!		#NULL!	#NULL!		#NULL!	#NULL!	#NULL!	#NULL!	#NULL!		#NULL!	0	0	SEDE09	1	1	13	2	1	0		#NULL!	1	1	2	0	0	0	2	0	#NULL!	#NULL!	#NULL!	#NULL!
SEDE10	0	#NULL!	#NULL!	#NULL!	#NULL!	#NULL!	#NULL!	#NULL!	#NULL!		#NULL!	#NULL!	#NULL!	#NULL!	#NULL!		#NULL!	#NULL!		#NULL!	#NULL!	#NULL!	#NULL!	#NULL!		#NULL!	0	0	SEDE10	1	1	14	1	1	0		#NULL!	1	2	2	0	0	0	2	0	#NULL!	#NULL!	#NULL!	#NULL!
SEDE11	0	#NULL!	#NULL!	#NULL!	#NULL!	#NULL!	#NULL!	#NULL!	#NULL!		#NULL!	#NULL!	#NULL!	#NULL!	#NULL!		#NULL!	#NULL!		#NULL!	#NULL!	#NULL!	#NULL!	#NULL!		#NULL!	0	0	SEDE11	1	2	13	1	#NULL!	0		#NULL!	1	2	2	0	0	0	2	0	#NULL!	#NULL!	#NULL!	#NULL!
SEDE12	0	#NULL!	#NULL!	#NULL!	#NULL!	#NULL!	#NULL!	#NULL!	#NULL!		#NULL!	#NULL!	#NULL!	#NULL!	#NULL!		#NULL!	#NULL!		#NULL!	#NULL!	#NULL!	#NULL!	#NULL!		#NULL!	0	0	SEDE12	1	1	13	1	1	1	ALUMINIU MAKER	2	1	1	1	0	0	0	2	0	#NULL!	#NULL!	#NULL!	#NULL!
SEDE13	0	#NULL!	#NULL!	#NULL!	#NULL!	#NULL!	#NULL!	#NULL!	#NULL!		#NULL!	#NULL!	#NULL!	#NULL!	#NULL!		#NULL!	#NULL!		#NULL!	#NULL!	#NULL!	#NULL!	#NULL!		#NULL!	0	0	SEDE13	1	1	14	2	1	0		#NULL!	1	1	1	0	0	0	2	0	#NULL!	#NULL!	#NULL!	#NULL!
SEDE14	0	#NULL!	#NULL!	#NULL!	#NULL!	#NULL!	#NULL!	#NULL!	#NULL!		#NULL!	#NULL!	#NULL!	#NULL!	#NULL!		#NULL!	#NULL!		#NULL!	#NULL!	#NULL!	#NULL!	#NULL!		#NULL!	0	0	SEDE14	1	1	14	3	1	0		#NULL!	1	1	2	0	0	0	2	0	#NULL!	#NULL!	#NULL!	#NULL!
SEDE15	0	#NULL!	#NULL!	#NULL!	#NULL!	#NULL!	#NULL!	#NULL!	#NULL!		#NULL!	#NULL!	#NULL!	#NULL!	#NULL!		#NULL!	#NULL!		#NULL!	#NULL!	#NULL!	#NULL!	#NULL!		#NULL!	0	0	SEDE15	1	1	14	1	1	0		#NULL!	4	1	1	0	0	0	2	0	#NULL!	#NULL!	#NULL!	#NULL!
SEDE16	0	#NULL!	#NULL!	#NULL!	#NULL!	#NULL!	#NULL!	#NULL!	#NULL!		#NULL!	#NULL!	#NULL!	#NULL!	#NULL!		#NULL!	#NULL!		#NULL!	#NULL!	#NULL!	#NULL!	#NULL!		#NULL!	0	0	SEDE16	1	1	#NULL!	1	2	1	SALE	#NULL!	1	1	1	0	0	0	2	0	#NULL!	#NULL!	#NULL!	#NULL!
SEDE17	0	#NULL!	#NULL!	#NULL!	#NULL!	#NULL!	#NULL!	#NULL!	#NULL!		#NULL!	#NULL!	#NULL!	#NULL!	#NULL!		#NULL!	#NULL!		#NULL!	#NULL!	#NULL!	#NULL!	#NULL!		#NULL!	0	0	SEDE17	1	1	10	1	1	0		#NULL!	1	1	2	0	0	0	2	0	#NULL!	#NULL!	#NULL!	#NULL!
SEDE18	0	#NULL!	#NULL!	#NULL!	#NULL!	#NULL!	#NULL!	#NULL!	#NULL!		#NULL!	#NULL!	#NULL!	#NULL!	#NULL!		#NULL!	#NULL!		#NULL!	#NULL!	#NULL!	#NULL!	#NULL!		#NULL!	0	0	SEDE18	1	2	13	3	1	0		#NULL!	1	1	2	0	0	0	2	0	#NULL!	#NULL!	#NULL!	#NULL!
SEDE19	0	#NULL!	#NULL!	#NULL!	#NULL!	#NULL!	#NULL!	#NULL!	#NULL!		#NULL!	#NULL!	#NULL!	#NULL!	#NULL!		#NULL!	#NULL!		#NULL!	#NULL!	#NULL!	#NULL!	#NULL!		#NULL!	0	0	SEDE19	1	2	13	1	1	0		#NULL!	1	1	2	0	0	0	2	0	#NULL!	#NULL!	#NULL!	#NULL!
SEDE20	0	#NULL!	#NULL!	#NULL!	#NULL!	#NULL!	#NULL!	#NULL!	#NULL!		#NULL!	#NULL!	#NULL!	#NULL!	#NULL!		#NULL!	#NULL!		#NULL!	#NULL!	#NULL!	#NULL!	#NULL!		#NULL!	0	0	SEDE20	1	2	12	1	1	0		#NULL!	1	1	2	0	0	0	2	0	#NULL!	#NULL!	#NULL!	#NULL!
WALL01	0	#NULL!	#NULL!	#NULL!	#NULL!	#NULL!	#NULL!	#NULL!	#NULL!		#NULL!	#NULL!	#NULL!	#NULL!	#NULL!		#NULL!	#NULL!		#NULL!	#NULL!	#NULL!	#NULL!	#NULL!		#NULL!	0	0	WALL01	1	2	15	1	1	0		#NULL!	1	1	1	0	0	0	2	0	#NULL!	#NULL!	#NULL!	#NULL!
WALL02	0	#NULL!	#NULL!	#NULL!	#NULL!	#NULL!	#NULL!	#NULL!	#NULL!		#NULL!	#NULL!	#NULL!	#NULL!	#NULL!		#NULL!	#NULL!		#NULL!	#NULL!	#NULL!	#NULL!	#NULL!		#NULL!	0	0	WALL02	1	2	12	1	1	0		#NULL!	1	1	1	0	0	0	2	0	#NULL!	#NULL!	#NULL!	#NULL!
WALL03	0	#NULL!	#NULL!	#NULL!	#NULL!	#NULL!	#NULL!	#NULL!	#NULL!		#NULL!	#NULL!	#NULL!	#NULL!	#NULL!		#NULL!	#NULL!		#NULL!	#NULL!	#NULL!	#NULL!	#NULL!		#NULL!	0	0	WALL03	1	1	11	1	1	0		#NULL!	1	1	1	0	0	0	2	0	#NULL!	#NULL!	#NULL!	#NULL!
WALL04	0	#NULL!	#NULL!	#NULL!	#NULL!	#NULL!	#NULL!	#NULL!	#NULL!		#NULL!	#NULL!	#NULL!	#NULL!	#NULL!		#NULL!	#NULL!		#NULL!	#NULL!	#NULL!	#NULL!	#NULL!		#NULL!	0	0	WALL04	1	1	13	1	1	0		#NULL!	2	2	#NULL!	0	0	0	2	0	#NULL!	#NULL!	#NULL!	#NULL!
WALL05	0	#NULL!	#NULL!	#NULL!	#NULL!	#NULL!	#NULL!	#NULL!	#NULL!		#NULL!	#NULL!	#NULL!	#NULL!	#NULL!		#NULL!	#NULL!		#NULL!	#NULL!	#NULL!	#NULL!	#NULL!		#NULL!	0	0	WALL05	1	1	13	1	1	0		#NULL!	2	2	#NULL!	0	0	0	2	0	#NULL!	#NULL!	#NULL!	#NULL!
WALL06	0	#NULL!	#NULL!	#NULL!	#NULL!	#NULL!	#NULL!	#NULL!	#NULL!		#NULL!	#NULL!	#NULL!	#NULL!	#NULL!		#NULL!	#NULL!		#NULL!	#NULL!	#NULL!	#NULL!	#NULL!		#NULL!	0	0	WALL06	1	1	14	1	1	1		1	1	1	1	0	0	0	2	0	#NULL!	#NULL!	#NULL!	#NULL!
WALL07	0	#NULL!	#NULL!	#NULL!	#NULL!	#NULL!	#NULL!	#NULL!	#NULL!		#NULL!	#NULL!	#NULL!	#NULL!	#NULL!		#NULL!	#NULL!		#NULL!	#NULL!	#NULL!	#NULL!	#NULL!		#NULL!	0	0	WALL07	1	2	13	1	2	0		#NULL!	1	1	1	0	0	0	2	0	#NULL!	#NULL!	#NULL!	#NULL!
WALL08	0	#NULL!	#NULL!	#NULL!	#NULL!	#NULL!	#NULL!	#NULL!	#NULL!		#NULL!	#NULL!	#NULL!	#NULL!	#NULL!		#NULL!	#NULL!		#NULL!	#NULL!	#NULL!	#NULL!	#NULL!		#NULL!	0	0	WALL08	1	1	14	1	1	1	GRINDING OF YAM FLOUR	4	1	1	1	0	0	0	2	0	#NULL!	#NULL!	#NULL!	#NULL!
WALL09	0	#NULL!	#NULL!	#NULL!	#NULL!	#NULL!	#NULL!	#NULL!	#NULL!		#NULL!	#NULL!	#NULL!	#NULL!	#NULL!		#NULL!	#NULL!		#NULL!	#NULL!	#NULL!	#NULL!	#NULL!		#NULL!	0	0	WALL09	1	1	14	1	2	0		#NULL!	1	1	1	0	0	0	2	0	#NULL!	#NULL!	#NULL!	#NULL!
WALL10	0	#NULL!	#NULL!	#NULL!	#NULL!	#NULL!	#NULL!	#NULL!	#NULL!		#NULL!	#NULL!	#NULL!	#NULL!	#NULL!		#NULL!	#NULL!		#NULL!	#NULL!	#NULL!	#NULL!	#NULL!		#NULL!	0	0	WALL10	1	2	15	1	2	0		#NULL!	1	1	1	0	0	0	2	0	#NULL!	#NULL!	#NULL!	#NULL!
WALL11	0	#NULL!	#NULL!	#NULL!	#NULL!	#NULL!	#NULL!	#NULL!	#NULL!		#NULL!	#NULL!	#NULL!	#NULL!	#NULL!		#NULL!	#NULL!		#NULL!	#NULL!	#NULL!	#NULL!	#NULL!		#NULL!	0	0	WALL11	1	1	15	1	1	1	TAILOR	1	1	1	1	0	0	0	2	0	#NULL!	#NULL!	#NULL!	#NULL!
WALL12	0	#NULL!	#NULL!	#NULL!	#NULL!	#NULL!	#NULL!	#NULL!	#NULL!		#NULL!	#NULL!	#NULL!	#NULL!	#NULL!		#NULL!	#NULL!		#NULL!	#NULL!	#NULL!	#NULL!	#NULL!		#NULL!	0	0	WALL12	1	2	13	1	1	0		#NULL!	1	1	1	0	0	0	2	0	#NULL!	#NULL!	#NULL!	#NULL!
[truncated: 20 more columns]
